# Supplementary material for: Cognitive performance’s critical role in the progression from educational attainment to moderate to vigorous physical activity: insights from a Mendelian randomization study
Source: Front Psychol. 2024 Jul 5;15:1421171. doi: 10.3389/fpsyg.2024.1421171 (PMC11258795; doi:10.3389/fpsyg.2024.1421171)
Supplement: Supplementary file 3 [file Data_Sheet_1.xlsx]

## Sheet: Index
	Supplementary Tables
INDEX	Title
Table S1	Instrumental variables for educational attainment (significant level of P < 5e-08)
Table S2	The strength of Instrumental variables for educational attainment (significant level of P < 5e-08)
Table S3	Instrumental variables for MVPA (significant level of P < 5e-08)
Table S4	The strength of Instrumental variables for MVPA (significant level of P < 5e-08)
Table S5	Instrumental variables for cognitive performance (significant level of P < 5e-08)
Table S6	The strength of Instrumental variables for cognitive performance (significant level of P < 5e-08)
Table S7	Mendelian Randomization Results of educational attainment on MVPA
Table S8	Mendelian Randomization Results of MVPA on educational attainment
Table S9	Mendelian Randomization Results of educational attainment on cognitive performance
Table S10	Mendelian Randomization Results of cognitive performance on MVPA

## Sheet: Table S1
Table S1 Instrumental variables for educational attainment (significant level of P < 5e-08)
Note: *EAF：effect allele frequency; SE: standard error; SNP, single nucleotide polymorphism;
	SNP	effect_allele.exposure	other_allele.exposure	effect_allele.outcome	other_allele.outcome	beta.exposure	beta.outcome	eaf.exposure	eaf.outcome	remove	palindromic	ambiguous	id.outcome	chr	pos	se.outcome	samplesize.outcome	pval.outcome	outcome	originalname.outcome	outcome.deprecated	mr_keep.outcome	data_source.outcome	chr.exposure	pos.exposure	se.exposure	pval.exposure	samplesize.exposure	id.exposure	exposure	mr_keep.exposure	pval_origin.exposure	data_source.exposure	action	SNP_index	mr_keep
1	rs10045552	T	C	T	C	0.00542852	-0.000652705	0.341779	0.341874	FALSE	FALSE	FALSE	ebi-a-GCST006097	5	106924597	0.00232858	377234	0.780001	Moderate to vigorous physical activity levels || id:ebi-a-GCST006097	Moderate to vigorous physical activity levels	Moderate to vigorous physical activity levels || ||	TRUE	igd	5	106924597	0.000974206	4.09996e-08	470941	ebi-a-GCST90029012	Educational attainment (college completion) || id:ebi-a-GCST90029012	TRUE	reported	igd	2	1	TRUE
2	rs1013014	T	G	T	G	0.00525749	-0.00164997	0.381889	0.382044	FALSE	FALSE	FALSE	ebi-a-GCST006097	2	107623697	0.00227253	377234	0.47	Moderate to vigorous physical activity levels || id:ebi-a-GCST006097	Moderate to vigorous physical activity levels	Moderate to vigorous physical activity levels || ||	TRUE	igd	2	107623697	0.00094881	2.59998e-08	470941	ebi-a-GCST90029012	Educational attainment (college completion) || id:ebi-a-GCST90029012	TRUE	reported	igd	2	1	TRUE
3	rs10189857	G	A	G	A	-0.00686432	0.00278604	0.432123	0.431468	FALSE	FALSE	FALSE	ebi-a-GCST006097	2	60713235	0.00222867	377234	0.21	Moderate to vigorous physical activity levels || id:ebi-a-GCST006097	Moderate to vigorous physical activity levels	Moderate to vigorous physical activity levels || ||	TRUE	igd	2	60713235	0.000929889	1.10002e-13	470941	ebi-a-GCST90029012	Educational attainment (college completion) || id:ebi-a-GCST90029012	TRUE	reported	igd	2	1	TRUE
4	rs10200608	A	G	A	G	0.00563142	-0.00268649	0.281178	0.282174	FALSE	FALSE	FALSE	ebi-a-GCST006097	2	172597929	0.00244965	377234	0.27	Moderate to vigorous physical activity levels || id:ebi-a-GCST006097	Moderate to vigorous physical activity levels	Moderate to vigorous physical activity levels || ||	TRUE	igd	2	172597929	0.00102335	3.79997e-08	470941	ebi-a-GCST90029012	Educational attainment (college completion) || id:ebi-a-GCST90029012	TRUE	reported	igd	2	1	TRUE
5	rs10205057	T	C	T	C	0.00552423	-0.00464613	0.560206	0.560543	FALSE	FALSE	FALSE	ebi-a-GCST006097	2	186139826	0.00222137	377234	0.0359998	Moderate to vigorous physical activity levels || id:ebi-a-GCST006097	Moderate to vigorous physical activity levels	Moderate to vigorous physical activity levels || ||	TRUE	igd	2	186139826	0.000926936	3.40001e-09	470941	ebi-a-GCST90029012	Educational attainment (college completion) || id:ebi-a-GCST90029012	TRUE	reported	igd	2	1	TRUE
6	rs1020875	C	G	C	G	0.0073524	-0.00122057	0.849381	0.849685	FALSE	TRUE	FALSE	ebi-a-GCST006097	11	39829630	0.00309193	377234	0.69	Moderate to vigorous physical activity levels || id:ebi-a-GCST006097	Moderate to vigorous physical activity levels	Moderate to vigorous physical activity levels || ||	TRUE	igd	11	39829630	0.00129308	1.09999e-08	470941	ebi-a-GCST90029012	Educational attainment (college completion) || id:ebi-a-GCST90029012	TRUE	reported	igd	2	1	TRUE
7	rs10239094	T	G	T	G	-0.00542861	-0.00179633	0.549305	0.549226	FALSE	FALSE	FALSE	ebi-a-GCST006097	7	115053728	0.00221854	377234	0.42	Moderate to vigorous physical activity levels || id:ebi-a-GCST006097	Moderate to vigorous physical activity levels	Moderate to vigorous physical activity levels || ||	TRUE	igd	7	115053728	0.000928413	5.60003e-09	470941	ebi-a-GCST90029012	Educational attainment (college completion) || id:ebi-a-GCST90029012	TRUE	reported	igd	2	1	TRUE
8	rs10431632	A	G	A	G	0.00559866	0.00451216	0.548698	0.549	FALSE	FALSE	FALSE	ebi-a-GCST006097	14	77471693	0.00226187	377234	0.0460002	Moderate to vigorous physical activity levels || id:ebi-a-GCST006097	Moderate to vigorous physical activity levels	Moderate to vigorous physical activity levels || ||	TRUE	igd	14	77471693	0.0009482	1.09999e-08	470941	ebi-a-GCST90029012	Educational attainment (college completion) || id:ebi-a-GCST90029012	TRUE	reported	igd	2	1	TRUE
9	rs10484022	A	G	A	G	0.00507562	-0.0012103	0.487215	0.487939	FALSE	FALSE	FALSE	ebi-a-GCST006097	14	89847593	0.00220933	377234	0.58	Moderate to vigorous physical activity levels || id:ebi-a-GCST006097	Moderate to vigorous physical activity levels	Moderate to vigorous physical activity levels || ||	TRUE	igd	14	89847593	0.000925677	4.20001e-08	470941	ebi-a-GCST90029012	Educational attainment (college completion) || id:ebi-a-GCST90029012	TRUE	reported	igd	2	1	TRUE
10	rs1050847	T	C	T	C	0.00610608	-0.0043139	0.575146	0.575875	FALSE	FALSE	FALSE	ebi-a-GCST006097	16	87443734	0.00223993	377234	0.0539995	Moderate to vigorous physical activity levels || id:ebi-a-GCST006097	Moderate to vigorous physical activity levels	Moderate to vigorous physical activity levels || ||	TRUE	igd	16	87443734	0.000938276	1.2e-10	470941	ebi-a-GCST90029012	Educational attainment (college completion) || id:ebi-a-GCST90029012	TRUE	reported	igd	2	1	TRUE
11	rs10518019	G	A	G	A	0.00673232	-0.000535035	0.477094	0.477768	FALSE	FALSE	FALSE	ebi-a-GCST006097	4	67959875	0.00220421	377234	0.81	Moderate to vigorous physical activity levels || id:ebi-a-GCST006097	Moderate to vigorous physical activity levels	Moderate to vigorous physical activity levels || ||	TRUE	igd	4	67959875	0.000922068	2.90001e-13	470941	ebi-a-GCST90029012	Educational attainment (college completion) || id:ebi-a-GCST90029012	TRUE	reported	igd	2	1	TRUE
12	rs10752262	T	C	T	C	0.00573414	0.00131706	0.428925	0.429369	FALSE	FALSE	FALSE	ebi-a-GCST006097	10	12395100	0.00222921	377234	0.55	Moderate to vigorous physical activity levels || id:ebi-a-GCST006097	Moderate to vigorous physical activity levels	Moderate to vigorous physical activity levels || ||	TRUE	igd	10	12395100	0.000933482	5.30005e-10	470941	ebi-a-GCST90029012	Educational attainment (college completion) || id:ebi-a-GCST90029012	TRUE	reported	igd	2	1	TRUE
13	rs10911634	G	T	G	T	-0.00591639	-0.000720253	0.398718	0.398092	FALSE	FALSE	FALSE	ebi-a-GCST006097	1	184668823	0.00224814	377234	0.75	Moderate to vigorous physical activity levels || id:ebi-a-GCST006097	Moderate to vigorous physical activity levels	Moderate to vigorous physical activity levels || ||	TRUE	igd	1	184668823	0.000938774	2.1e-10	470941	ebi-a-GCST90029012	Educational attainment (college completion) || id:ebi-a-GCST90029012	TRUE	reported	igd	2	1	TRUE
14	rs10931821	T	A	T	A	0.00721451	-0.00461863	0.524138	0.525074	FALSE	TRUE	TRUE	ebi-a-GCST006097	2	199495830	0.00221635	377234	0.0369999	Moderate to vigorous physical activity levels || id:ebi-a-GCST006097	Moderate to vigorous physical activity levels	Moderate to vigorous physical activity levels || ||	TRUE	igd	2	199495830	0.000924646	6.20012e-15	470941	ebi-a-GCST90029012	Educational attainment (college completion) || id:ebi-a-GCST90029012	TRUE	reported	igd	2	1	FALSE
15	rs10934957	C	G	C	G	0.00518089	0.000566444	0.524582	0.524718	FALSE	TRUE	TRUE	ebi-a-GCST006097	3	93874454	0.00222398	377234	0.8	Moderate to vigorous physical activity levels || id:ebi-a-GCST006097	Moderate to vigorous physical activity levels	Moderate to vigorous physical activity levels || ||	TRUE	igd	3	93874454	0.000929348	1.7e-08	470941	ebi-a-GCST90029012	Educational attainment (college completion) || id:ebi-a-GCST90029012	TRUE	reported	igd	2	1	FALSE
16	rs10940919	A	G	A	G	-0.00575479	0.00387851	0.588162	0.587969	FALSE	FALSE	FALSE	ebi-a-GCST006097	5	30802867	0.00224242	377234	0.0840001	Moderate to vigorous physical activity levels || id:ebi-a-GCST006097	Moderate to vigorous physical activity levels	Moderate to vigorous physical activity levels || ||	TRUE	igd	5	30802867	0.000938383	1.2e-09	470941	ebi-a-GCST90029012	Educational attainment (college completion) || id:ebi-a-GCST90029012	TRUE	reported	igd	2	1	TRUE
17	rs11011942	T	C	T	C	0.00654813	0.00325847	0.225457	0.225502	FALSE	FALSE	FALSE	ebi-a-GCST006097	10	20587022	0.00264758	377234	0.22	Moderate to vigorous physical activity levels || id:ebi-a-GCST006097	Moderate to vigorous physical activity levels	Moderate to vigorous physical activity levels || ||	TRUE	igd	10	20587022	0.00110852	4e-09	470941	ebi-a-GCST90029012	Educational attainment (college completion) || id:ebi-a-GCST90029012	TRUE	reported	igd	2	1	TRUE
18	rs11097376	A	G	A	G	-0.00556586	0.0036854	0.549791	0.550055	FALSE	FALSE	FALSE	ebi-a-GCST006097	4	94544223	0.00223175	377234	0.0990011	Moderate to vigorous physical activity levels || id:ebi-a-GCST006097	Moderate to vigorous physical activity levels	Moderate to vigorous physical activity levels || ||	TRUE	igd	4	94544223	0.000933984	2.80001e-09	470941	ebi-a-GCST90029012	Educational attainment (college completion) || id:ebi-a-GCST90029012	TRUE	reported	igd	2	1	TRUE
19	rs11155821	C	T	C	T	0.0067183	-0.00285997	0.634706	0.635143	FALSE	FALSE	FALSE	ebi-a-GCST006097	6	152215722	0.00229557	377234	0.21	Moderate to vigorous physical activity levels || id:ebi-a-GCST006097	Moderate to vigorous physical activity levels	Moderate to vigorous physical activity levels || ||	TRUE	igd	6	152215722	0.000959874	1.29987e-12	470941	ebi-a-GCST90029012	Educational attainment (college completion) || id:ebi-a-GCST90029012	TRUE	reported	igd	2	1	TRUE
20	rs11158800	A	G	A	G	-0.0062643	-7.04492e-05	0.50128	0.500467	FALSE	FALSE	FALSE	ebi-a-GCST006097	14	69747046	0.00220963	377234	0.97	Moderate to vigorous physical activity levels || id:ebi-a-GCST006097	Moderate to vigorous physical activity levels	Moderate to vigorous physical activity levels || ||	TRUE	igd	14	69747046	0.000926298	1.10002e-11	470941	ebi-a-GCST90029012	Educational attainment (college completion) || id:ebi-a-GCST90029012	TRUE	reported	igd	2	1	TRUE
21	rs112139144	A	G	A	G	-0.00658962	0.0029533	0.209113	0.208916	FALSE	FALSE	FALSE	ebi-a-GCST006097	6	157106114	0.00271478	377234	0.28	Moderate to vigorous physical activity levels || id:ebi-a-GCST006097	Moderate to vigorous physical activity levels	Moderate to vigorous physical activity levels || ||	TRUE	igd	6	157106114	0.00113604	6.19998e-09	470941	ebi-a-GCST90029012	Educational attainment (college completion) || id:ebi-a-GCST90029012	TRUE	reported	igd	2	1	TRUE
22	rs11245344	T	C	T	C	-0.00552667	0.00066269	0.571029	0.570728	FALSE	FALSE	FALSE	ebi-a-GCST006097	10	126418782	0.00223075	377234	0.77	Moderate to vigorous physical activity levels || id:ebi-a-GCST006097	Moderate to vigorous physical activity levels	Moderate to vigorous physical activity levels || ||	TRUE	igd	10	126418782	0.000934185	2.69998e-09	470941	ebi-a-GCST90029012	Educational attainment (college completion) || id:ebi-a-GCST90029012	TRUE	reported	igd	2	1	TRUE
23	rs11249939	A	G	A	G	0.00703837	0.00402581	0.614219	0.613847	FALSE	FALSE	FALSE	ebi-a-GCST006097	8	9556500	0.00226549	377234	0.0759994	Moderate to vigorous physical activity levels || id:ebi-a-GCST006097	Moderate to vigorous physical activity levels	Moderate to vigorous physical activity levels || ||	TRUE	igd	8	9556500	0.00127412	4.20001e-08	470941	ebi-a-GCST90029012	Educational attainment (college completion) || id:ebi-a-GCST90029012	TRUE	reported	igd	2	1	TRUE
24	rs114468556	A	T	A	T	0.0124035	-0.0150726	0.046521	0.046827	FALSE	TRUE	FALSE	ebi-a-GCST006097	5	92870246	0.00529045	377234	0.00439997	Moderate to vigorous physical activity levels || id:ebi-a-GCST006097	Moderate to vigorous physical activity levels	Moderate to vigorous physical activity levels || ||	TRUE	igd	5	92870246	0.00222057	2.5e-08	470941	ebi-a-GCST90029012	Educational attainment (college completion) || id:ebi-a-GCST90029012	TRUE	reported	igd	2	1	TRUE
25	rs11532322	G	A	G	A	-0.00833233	0.00498432	0.75272	0.752057	FALSE	FALSE	FALSE	ebi-a-GCST006097	12	123731423	0.00255662	377234	0.051	Moderate to vigorous physical activity levels || id:ebi-a-GCST006097	Moderate to vigorous physical activity levels	Moderate to vigorous physical activity levels || ||	TRUE	igd	12	123731423	0.00107177	9.20026e-15	470941	ebi-a-GCST90029012	Educational attainment (college completion) || id:ebi-a-GCST90029012	TRUE	reported	igd	2	1	TRUE
26	rs11540358	G	C	G	C	0.00724489	-0.00531662	0.306431	0.307482	FALSE	TRUE	FALSE	ebi-a-GCST006097	16	53503943	0.00238439	377234	0.0259998	Moderate to vigorous physical activity levels || id:ebi-a-GCST006097	Moderate to vigorous physical activity levels	Moderate to vigorous physical activity levels || ||	TRUE	igd	16	53503943	0.00100058	3.10027e-13	470941	ebi-a-GCST90029012	Educational attainment (college completion) || id:ebi-a-GCST90029012	TRUE	reported	igd	2	1	TRUE
27	rs11572842	C	T	C	T	0.00643487	0.000710037	0.338719	0.338989	FALSE	FALSE	FALSE	ebi-a-GCST006097	1	216676259	0.00235604	377234	0.760001	Moderate to vigorous physical activity levels || id:ebi-a-GCST006097	Moderate to vigorous physical activity levels	Moderate to vigorous physical activity levels || ||	TRUE	igd	1	216676259	0.000984729	1.09999e-10	470941	ebi-a-GCST90029012	Educational attainment (college completion) || id:ebi-a-GCST90029012	TRUE	reported	igd	2	1	TRUE
28	rs11635966	T	C	T	C	-0.00578735	0.001367	0.360919	0.360976	FALSE	FALSE	FALSE	ebi-a-GCST006097	15	27234268	0.00230886	377234	0.55	Moderate to vigorous physical activity levels || id:ebi-a-GCST006097	Moderate to vigorous physical activity levels	Moderate to vigorous physical activity levels || ||	TRUE	igd	15	27234268	0.000967798	2.69998e-09	470941	ebi-a-GCST90029012	Educational attainment (college completion) || id:ebi-a-GCST90029012	TRUE	reported	igd	2	1	TRUE
29	rs11663602	A	C	A	C	-0.00596254	-0.0002183	0.276637	0.276398	FALSE	FALSE	FALSE	ebi-a-GCST006097	18	77578191	0.00247293	377234	0.93	Moderate to vigorous physical activity levels || id:ebi-a-GCST006097	Moderate to vigorous physical activity levels	Moderate to vigorous physical activity levels || ||	TRUE	igd	18	77578191	0.00103621	8.40001e-09	470941	ebi-a-GCST90029012	Educational attainment (college completion) || id:ebi-a-GCST90029012	TRUE	reported	igd	2	1	TRUE
30	rs11669334	T	G	T	G	0.00764407	-0.0101572	0.180257	0.180455	FALSE	FALSE	FALSE	ebi-a-GCST006097	19	32200518	0.00290009	377234	0.000460002	Moderate to vigorous physical activity levels || id:ebi-a-GCST006097	Moderate to vigorous physical activity levels	Moderate to vigorous physical activity levels || ||	TRUE	igd	19	32200518	0.00121672	2.59998e-10	470941	ebi-a-GCST90029012	Educational attainment (college completion) || id:ebi-a-GCST90029012	TRUE	reported	igd	2	1	TRUE
31	rs11678980	A	G	A	G	-0.00910289	0.000971378	0.461685	0.461088	FALSE	FALSE	FALSE	ebi-a-GCST006097	2	162101261	0.0022843	377234	0.67	Moderate to vigorous physical activity levels || id:ebi-a-GCST006097	Moderate to vigorous physical activity levels	Moderate to vigorous physical activity levels || ||	TRUE	igd	2	162101261	0.000954387	1.80011e-21	470941	ebi-a-GCST90029012	Educational attainment (college completion) || id:ebi-a-GCST90029012	TRUE	reported	igd	2	1	TRUE
32	rs11690224	T	C	T	C	0.00708415	-0.00513915	0.195565	0.195984	FALSE	FALSE	FALSE	ebi-a-GCST006097	2	4952314	0.0027829	377234	0.0649995	Moderate to vigorous physical activity levels || id:ebi-a-GCST006097	Moderate to vigorous physical activity levels	Moderate to vigorous physical activity levels || ||	TRUE	igd	2	4952314	0.00116252	8.70001e-10	470941	ebi-a-GCST90029012	Educational attainment (college completion) || id:ebi-a-GCST90029012	TRUE	reported	igd	2	1	TRUE
33	rs11703948	G	A	G	A	0.0115348	0.0040358	0.101521	0.101495	FALSE	FALSE	FALSE	ebi-a-GCST006097	22	38817047	0.00364776	377234	0.27	Moderate to vigorous physical activity levels || id:ebi-a-GCST006097	Moderate to vigorous physical activity levels	Moderate to vigorous physical activity levels || ||	TRUE	igd	22	38817047	0.00153107	3.80014e-14	470941	ebi-a-GCST90029012	Educational attainment (college completion) || id:ebi-a-GCST90029012	TRUE	reported	igd	2	1	TRUE
34	rs11732657	A	G	A	G	-0.00650316	0.00213534	0.740714	0.740448	FALSE	FALSE	FALSE	ebi-a-GCST006097	4	172427073	0.00252669	377234	0.4	Moderate to vigorous physical activity levels || id:ebi-a-GCST006097	Moderate to vigorous physical activity levels	Moderate to vigorous physical activity levels || ||	TRUE	igd	4	172427073	0.00105706	5.1e-10	470941	ebi-a-GCST90029012	Educational attainment (college completion) || id:ebi-a-GCST90029012	TRUE	reported	igd	2	1	TRUE
35	rs11764590	T	C	T	C	0.00788213	0.00623381	0.185892	0.186076	FALSE	FALSE	FALSE	ebi-a-GCST006097	7	2032803	0.00283374	377234	0.0280001	Moderate to vigorous physical activity levels || id:ebi-a-GCST006097	Moderate to vigorous physical activity levels	Moderate to vigorous physical activity levels || ||	TRUE	igd	7	2032803	0.00118625	2.49977e-11	470941	ebi-a-GCST90029012	Educational attainment (college completion) || id:ebi-a-GCST90029012	TRUE	reported	igd	2	1	TRUE
36	rs11775333	C	T	C	T	-0.00801175	0.00159619	0.385969	0.385836	FALSE	FALSE	FALSE	ebi-a-GCST006097	8	142637867	0.00227052	377234	0.48	Moderate to vigorous physical activity levels || id:ebi-a-GCST006097	Moderate to vigorous physical activity levels	Moderate to vigorous physical activity levels || ||	TRUE	igd	8	142637867	0.000950302	4.40048e-17	470941	ebi-a-GCST90029012	Educational attainment (college completion) || id:ebi-a-GCST90029012	TRUE	reported	igd	2	1	TRUE
37	rs117799466	C	G	C	G	0.00769191	-0.00490585	0.337335	0.337718	FALSE	TRUE	FALSE	ebi-a-GCST006097	15	34659517	0.00241305	377234	0.0420001	Moderate to vigorous physical activity levels || id:ebi-a-GCST006097	Moderate to vigorous physical activity levels	Moderate to vigorous physical activity levels || ||	TRUE	igd	15	34659517	0.00101274	3.50026e-14	470941	ebi-a-GCST90029012	Educational attainment (college completion) || id:ebi-a-GCST90029012	TRUE	reported	igd	2	1	TRUE
38	rs11780699	C	T	C	T	-0.00601115	0.00638201	0.296765	0.296713	FALSE	FALSE	FALSE	ebi-a-GCST006097	8	118927000	0.0024155	377234	0.00819993	Moderate to vigorous physical activity levels || id:ebi-a-GCST006097	Moderate to vigorous physical activity levels	Moderate to vigorous physical activity levels || ||	TRUE	igd	8	118927000	0.00101108	1.29999e-09	470941	ebi-a-GCST90029012	Educational attainment (college completion) || id:ebi-a-GCST90029012	TRUE	reported	igd	2	1	TRUE
39	rs118083122	C	G	C	G	0.0241023	0.00238051	0.017269	0.017443	FALSE	TRUE	FALSE	ebi-a-GCST006097	8	143586923	0.00894651	377234	0.79	Moderate to vigorous physical activity levels || id:ebi-a-GCST006097	Moderate to vigorous physical activity levels	Moderate to vigorous physical activity levels || ||	TRUE	igd	8	143586923	0.0037648	1.6e-10	470941	ebi-a-GCST90029012	Educational attainment (college completion) || id:ebi-a-GCST90029012	TRUE	reported	igd	2	1	TRUE
40	rs11831208	A	G	A	G	-0.00555925	0.00261759	0.319362	0.318691	FALSE	FALSE	FALSE	ebi-a-GCST006097	12	15507223	0.00236154	377234	0.27	Moderate to vigorous physical activity levels || id:ebi-a-GCST006097	Moderate to vigorous physical activity levels	Moderate to vigorous physical activity levels || ||	TRUE	igd	12	15507223	0.000987917	8.9e-09	470941	ebi-a-GCST90029012	Educational attainment (college completion) || id:ebi-a-GCST90029012	TRUE	reported	igd	2	1	TRUE
41	rs11871429	G	A	G	A	-0.00604194	8.97506e-05	0.226378	0.226412	FALSE	FALSE	FALSE	ebi-a-GCST006097	17	42920929	0.00263441	377234	0.97	Moderate to vigorous physical activity levels || id:ebi-a-GCST006097	Moderate to vigorous physical activity levels	Moderate to vigorous physical activity levels || ||	TRUE	igd	17	42920929	0.00110421	2.30001e-08	470941	ebi-a-GCST90029012	Educational attainment (college completion) || id:ebi-a-GCST90029012	TRUE	reported	igd	2	1	TRUE
42	rs11885093	T	C	T	C	0.00550971	-0.000163053	0.433314	0.433283	FALSE	FALSE	FALSE	ebi-a-GCST006097	2	57941185	0.00222414	377234	0.94	Moderate to vigorous physical activity levels || id:ebi-a-GCST006097	Moderate to vigorous physical activity levels	Moderate to vigorous physical activity levels || ||	TRUE	igd	2	57941185	0.000928006	3.79997e-09	470941	ebi-a-GCST90029012	Educational attainment (college completion) || id:ebi-a-GCST90029012	TRUE	reported	igd	2	1	TRUE
43	rs12079656	T	G	T	G	-0.00795391	-0.00724842	0.322588	0.321705	FALSE	FALSE	FALSE	ebi-a-GCST006097	1	243453119	0.00235816	377234	0.0021	Moderate to vigorous physical activity levels || id:ebi-a-GCST006097	Moderate to vigorous physical activity levels	Moderate to vigorous physical activity levels || ||	TRUE	igd	1	243453119	0.000984354	7.19946e-16	470941	ebi-a-GCST90029012	Educational attainment (college completion) || id:ebi-a-GCST90029012	TRUE	reported	igd	2	1	TRUE
44	rs12218315	A	G	A	G	-0.00797506	0.0056231	0.151016	0.150906	FALSE	FALSE	FALSE	ebi-a-GCST006097	10	65836969	0.0030936	377234	0.0690001	Moderate to vigorous physical activity levels || id:ebi-a-GCST006097	Moderate to vigorous physical activity levels	Moderate to vigorous physical activity levels || ||	TRUE	igd	10	65836969	0.00129499	7.10003e-10	470941	ebi-a-GCST90029012	Educational attainment (college completion) || id:ebi-a-GCST90029012	TRUE	reported	igd	2	1	TRUE
45	rs12322997	T	C	T	C	0.00578565	-0.00623083	0.377595	0.377614	FALSE	FALSE	FALSE	ebi-a-GCST006097	13	58109428	0.00233757	377234	0.00769999	Moderate to vigorous physical activity levels || id:ebi-a-GCST006097	Moderate to vigorous physical activity levels	Moderate to vigorous physical activity levels || ||	TRUE	igd	13	58109428	0.000979152	3.2e-09	470941	ebi-a-GCST90029012	Educational attainment (college completion) || id:ebi-a-GCST90029012	TRUE	reported	igd	2	1	TRUE
46	rs12448821	G	A	G	A	-0.00660211	-0.00101279	0.754385	0.753528	FALSE	FALSE	FALSE	ebi-a-GCST006097	16	24703630	0.00256219	377234	0.69	Moderate to vigorous physical activity levels || id:ebi-a-GCST006097	Moderate to vigorous physical activity levels	Moderate to vigorous physical activity levels || ||	TRUE	igd	16	24703630	0.0010753	5.1e-10	470941	ebi-a-GCST90029012	Educational attainment (college completion) || id:ebi-a-GCST90029012	TRUE	reported	igd	2	1	TRUE
47	rs12468040	G	T	G	T	-0.00696772	0.00202651	0.620055	0.61984	FALSE	FALSE	FALSE	ebi-a-GCST006097	2	44854981	0.00226668	377234	0.37	Moderate to vigorous physical activity levels || id:ebi-a-GCST006097	Moderate to vigorous physical activity levels	Moderate to vigorous physical activity levels || ||	TRUE	igd	2	44854981	0.0009471	7.50067e-14	470941	ebi-a-GCST90029012	Educational attainment (college completion) || id:ebi-a-GCST90029012	TRUE	reported	igd	2	1	TRUE
48	rs12526814	C	T	C	T	0.00566346	-0.00408246	0.570298	0.570683	FALSE	FALSE	FALSE	ebi-a-GCST006097	6	98212163	0.00228852	377234	0.0739997	Moderate to vigorous physical activity levels || id:ebi-a-GCST006097	Moderate to vigorous physical activity levels	Moderate to vigorous physical activity levels || ||	TRUE	igd	6	98212163	0.000958279	5.1e-09	470941	ebi-a-GCST90029012	Educational attainment (college completion) || id:ebi-a-GCST90029012	TRUE	reported	igd	2	1	TRUE
49	rs12534506	T	A	T	A	0.00564369	0.000765658	0.491865	0.492189	FALSE	TRUE	TRUE	ebi-a-GCST006097	7	92662327	0.00225263	377234	0.73	Moderate to vigorous physical activity levels || id:ebi-a-GCST006097	Moderate to vigorous physical activity levels	Moderate to vigorous physical activity levels || ||	TRUE	igd	7	92662327	0.000941969	1.89998e-09	470941	ebi-a-GCST90029012	Educational attainment (college completion) || id:ebi-a-GCST90029012	TRUE	reported	igd	2	1	FALSE
50	rs1254989	G	A	G	A	0.00689442	-0.000510849	0.464692	0.465576	FALSE	FALSE	FALSE	ebi-a-GCST006097	11	95508121	0.00220902	377234	0.82	Moderate to vigorous physical activity levels || id:ebi-a-GCST006097	Moderate to vigorous physical activity levels	Moderate to vigorous physical activity levels || ||	TRUE	igd	11	95508121	0.000925562	1.29987e-13	470941	ebi-a-GCST90029012	Educational attainment (college completion) || id:ebi-a-GCST90029012	TRUE	reported	igd	2	1	TRUE
51	rs12554151	G	A	G	A	-0.00787354	2.51946e-05	0.167433	0.167256	FALSE	FALSE	FALSE	ebi-a-GCST006097	9	14145257	0.002965	377234	0.99	Moderate to vigorous physical activity levels || id:ebi-a-GCST006097	Moderate to vigorous physical activity levels	Moderate to vigorous physical activity levels || ||	TRUE	igd	9	14145257	0.00124144	3.59998e-10	470941	ebi-a-GCST90029012	Educational attainment (college completion) || id:ebi-a-GCST90029012	TRUE	reported	igd	2	1	TRUE
52	rs12681504	A	G	A	G	0.00568618	0.0020561	0.290577	0.290797	FALSE	FALSE	FALSE	ebi-a-GCST006097	8	95404583	0.00242448	377234	0.4	Moderate to vigorous physical activity levels || id:ebi-a-GCST006097	Moderate to vigorous physical activity levels	Moderate to vigorous physical activity levels || ||	TRUE	igd	8	95404583	0.00101612	2.1e-08	470941	ebi-a-GCST90029012	Educational attainment (college completion) || id:ebi-a-GCST90029012	TRUE	reported	igd	2	1	TRUE
53	rs12705284	T	C	T	C	-0.00598757	0.00187729	0.58797	0.587415	FALSE	FALSE	FALSE	ebi-a-GCST006097	7	104497678	0.00224075	377234	0.4	Moderate to vigorous physical activity levels || id:ebi-a-GCST006097	Moderate to vigorous physical activity levels	Moderate to vigorous physical activity levels || ||	TRUE	igd	7	104497678	0.00093809	1.5e-10	470941	ebi-a-GCST90029012	Educational attainment (college completion) || id:ebi-a-GCST90029012	TRUE	reported	igd	2	1	TRUE
54	rs12735232	C	T	C	T	0.00809702	-0.000189338	0.157511	0.157857	FALSE	FALSE	FALSE	ebi-a-GCST006097	1	6867842	0.00301912	377234	0.95	Moderate to vigorous physical activity levels || id:ebi-a-GCST006097	Moderate to vigorous physical activity levels	Moderate to vigorous physical activity levels || ||	TRUE	igd	1	6867842	0.00126354	1.79999e-10	470941	ebi-a-GCST90029012	Educational attainment (college completion) || id:ebi-a-GCST90029012	TRUE	reported	igd	2	1	TRUE
55	rs1277060	C	T	C	T	-0.00609406	0.0019406	0.254506	0.254489	FALSE	FALSE	FALSE	ebi-a-GCST006097	11	72473262	0.00255403	377234	0.450001	Moderate to vigorous physical activity levels || id:ebi-a-GCST006097	Moderate to vigorous physical activity levels	Moderate to vigorous physical activity levels || ||	TRUE	igd	11	72473262	0.00106922	1.2e-08	470941	ebi-a-GCST90029012	Educational attainment (college completion) || id:ebi-a-GCST90029012	TRUE	reported	igd	2	1	TRUE
56	rs12991254	C	T	C	T	0.00990002	0.00318577	0.399557	0.40088	FALSE	FALSE	FALSE	ebi-a-GCST006097	2	100817933	0.00225089	377234	0.16	Moderate to vigorous physical activity levels || id:ebi-a-GCST006097	Moderate to vigorous physical activity levels	Moderate to vigorous physical activity levels || ||	TRUE	igd	2	100817933	0.0009407	3.19963e-26	470941	ebi-a-GCST90029012	Educational attainment (college completion) || id:ebi-a-GCST90029012	TRUE	reported	igd	2	1	TRUE
57	rs13018621	T	A	T	A	-0.0152868	-0.00603761	0.03343	0.033284	FALSE	TRUE	FALSE	ebi-a-GCST006097	2	97582235	0.00631013	377234	0.34	Moderate to vigorous physical activity levels || id:ebi-a-GCST006097	Moderate to vigorous physical activity levels	Moderate to vigorous physical activity levels || ||	TRUE	igd	2	97582235	0.00262939	1.40001e-08	470941	ebi-a-GCST90029012	Educational attainment (college completion) || id:ebi-a-GCST90029012	TRUE	reported	igd	2	1	TRUE
58	rs13090388	T	C	T	C	0.0138194	-0.00594965	0.306266	0.307779	FALSE	FALSE	FALSE	ebi-a-GCST006097	3	49391082	0.00238942	377234	0.0129999	Moderate to vigorous physical activity levels || id:ebi-a-GCST006097	Moderate to vigorous physical activity levels	Moderate to vigorous physical activity levels || ||	TRUE	igd	3	49391082	0.00100021	9.30037e-44	470941	ebi-a-GCST90029012	Educational attainment (college completion) || id:ebi-a-GCST90029012	TRUE	reported	igd	2	1	TRUE
59	rs1334297	A	G	A	G	0.00994863	-0.000235037	0.735404	0.736006	FALSE	FALSE	FALSE	ebi-a-GCST006097	13	58335375	0.00250514	377234	0.93	Moderate to vigorous physical activity levels || id:ebi-a-GCST006097	Moderate to vigorous physical activity levels	Moderate to vigorous physical activity levels || ||	TRUE	igd	13	58335375	0.00104891	4.10015e-21	470941	ebi-a-GCST90029012	Educational attainment (college completion) || id:ebi-a-GCST90029012	TRUE	reported	igd	2	1	TRUE
60	rs13409451	G	A	G	A	0.00682094	-0.0054687	0.39083	0.391737	FALSE	FALSE	FALSE	ebi-a-GCST006097	2	144257639	0.00226105	377234	0.016	Moderate to vigorous physical activity levels || id:ebi-a-GCST006097	Moderate to vigorous physical activity levels	Moderate to vigorous physical activity levels || ||	TRUE	igd	2	144257639	0.000944596	5.30029e-13	470941	ebi-a-GCST90029012	Educational attainment (college completion) || id:ebi-a-GCST90029012	TRUE	reported	igd	2	1	TRUE
61	rs1363862	A	G	A	G	-0.00580691	-0.00272464	0.277297	0.277472	FALSE	FALSE	FALSE	ebi-a-GCST006097	5	59670035	0.0024736	377234	0.27	Moderate to vigorous physical activity levels || id:ebi-a-GCST006097	Moderate to vigorous physical activity levels	Moderate to vigorous physical activity levels || ||	TRUE	igd	5	59670035	0.00103498	1.40001e-08	470941	ebi-a-GCST90029012	Educational attainment (college completion) || id:ebi-a-GCST90029012	TRUE	reported	igd	2	1	TRUE
62	rs1391438	C	T	C	T	-0.0077406	-0.000227065	0.687774	0.687497	FALSE	FALSE	FALSE	ebi-a-GCST006097	4	106151843	0.00237788	377234	0.92	Moderate to vigorous physical activity levels || id:ebi-a-GCST006097	Moderate to vigorous physical activity levels	Moderate to vigorous physical activity levels || ||	TRUE	igd	4	106151843	0.000994885	5.00035e-15	470941	ebi-a-GCST90029012	Educational attainment (college completion) || id:ebi-a-GCST90029012	TRUE	reported	igd	2	1	TRUE
63	rs1407495	A	G	A	G	0.00728521	-0.000561985	0.194483	0.194514	FALSE	FALSE	FALSE	ebi-a-GCST006097	6	19049497	0.00281178	377234	0.84	Moderate to vigorous physical activity levels || id:ebi-a-GCST006097	Moderate to vigorous physical activity levels	Moderate to vigorous physical activity levels || ||	TRUE	igd	6	19049497	0.0011774	8.79995e-10	470941	ebi-a-GCST90029012	Educational attainment (college completion) || id:ebi-a-GCST90029012	TRUE	reported	igd	2	1	TRUE
64	rs1423920	G	A	G	A	0.00607007	0.00052241	0.631024	0.631764	FALSE	FALSE	FALSE	ebi-a-GCST006097	16	63523020	0.00229148	377234	0.82	Moderate to vigorous physical activity levels || id:ebi-a-GCST006097	Moderate to vigorous physical activity levels	Moderate to vigorous physical activity levels || ||	TRUE	igd	16	63523020	0.000959668	1.7e-10	470941	ebi-a-GCST90029012	Educational attainment (college completion) || id:ebi-a-GCST90029012	TRUE	reported	igd	2	1	TRUE
65	rs1441098	T	A	T	A	0.00534366	-0.00640852	0.544042	0.545094	FALSE	TRUE	TRUE	ebi-a-GCST006097	2	104454345	0.00221824	377234	0.00389996	Moderate to vigorous physical activity levels || id:ebi-a-GCST006097	Moderate to vigorous physical activity levels	Moderate to vigorous physical activity levels || ||	TRUE	igd	2	104454345	0.000926277	6.90001e-09	470941	ebi-a-GCST90029012	Educational attainment (college completion) || id:ebi-a-GCST90029012	TRUE	reported	igd	2	1	FALSE
66	rs1469921	C	T	C	T	0.00707676	-0.00188451	0.382671	0.383113	FALSE	FALSE	FALSE	ebi-a-GCST006097	4	147874875	0.00226512	377234	0.41	Moderate to vigorous physical activity levels || id:ebi-a-GCST006097	Moderate to vigorous physical activity levels	Moderate to vigorous physical activity levels || ||	TRUE	igd	4	147874875	0.000948267	7.19946e-14	470941	ebi-a-GCST90029012	Educational attainment (college completion) || id:ebi-a-GCST90029012	TRUE	reported	igd	2	1	TRUE
67	rs149406097	A	G	A	G	-0.0135241	-0.0013192	0.03721	0.036902	FALSE	FALSE	FALSE	ebi-a-GCST006097	2	23937400	0.00584415	377234	0.82	Moderate to vigorous physical activity levels || id:ebi-a-GCST006097	Moderate to vigorous physical activity levels	Moderate to vigorous physical activity levels || ||	TRUE	igd	2	23937400	0.00243154	2.39999e-08	470941	ebi-a-GCST90029012	Educational attainment (college completion) || id:ebi-a-GCST90029012	TRUE	reported	igd	2	1	TRUE
68	rs1575676	T	C	T	C	-0.00557022	0.0104527	0.368532	0.368414	FALSE	FALSE	FALSE	ebi-a-GCST006097	6	108861264	0.00228531	377234	4.79999e-06	Moderate to vigorous physical activity levels || id:ebi-a-GCST006097	Moderate to vigorous physical activity levels	Moderate to vigorous physical activity levels || ||	TRUE	igd	6	108861264	0.000956066	1.09999e-08	470941	ebi-a-GCST90029012	Educational attainment (college completion) || id:ebi-a-GCST90029012	TRUE	reported	igd	2	1	TRUE
69	rs1620977	G	A	G	A	-0.00965934	-0.00323176	0.730839	0.73025	FALSE	FALSE	FALSE	ebi-a-GCST006097	1	72729142	0.00248493	377234	0.19	Moderate to vigorous physical activity levels || id:ebi-a-GCST006097	Moderate to vigorous physical activity levels	Moderate to vigorous physical activity levels || ||	TRUE	igd	1	72729142	0.00103861	1.59993e-20	470941	ebi-a-GCST90029012	Educational attainment (college completion) || id:ebi-a-GCST90029012	TRUE	reported	igd	2	1	TRUE
70	rs1698135	G	T	G	T	0.00629631	-8.27611e-05	0.221322	0.221673	FALSE	FALSE	FALSE	ebi-a-GCST006097	5	89399330	0.00267499	377234	0.98	Moderate to vigorous physical activity levels || id:ebi-a-GCST006097	Moderate to vigorous physical activity levels	Moderate to vigorous physical activity levels || ||	TRUE	igd	5	89399330	0.00111936	2.39999e-08	470941	ebi-a-GCST90029012	Educational attainment (college completion) || id:ebi-a-GCST90029012	TRUE	reported	igd	2	1	TRUE
71	rs17425572	G	A	G	A	-0.00583626	-0.00147474	0.527372	0.526868	FALSE	FALSE	FALSE	ebi-a-GCST006097	9	88006338	0.00221246	377234	0.51	Moderate to vigorous physical activity levels || id:ebi-a-GCST006097	Moderate to vigorous physical activity levels	Moderate to vigorous physical activity levels || ||	TRUE	igd	9	88006338	0.000926395	5.19996e-10	470941	ebi-a-GCST90029012	Educational attainment (college completion) || id:ebi-a-GCST90029012	TRUE	reported	igd	2	1	TRUE
72	rs17504871	A	G	A	G	-0.00632379	0.0013998	0.553946	0.553842	FALSE	FALSE	FALSE	ebi-a-GCST006097	18	50908403	0.00222383	377234	0.53	Moderate to vigorous physical activity levels || id:ebi-a-GCST006097	Moderate to vigorous physical activity levels	Moderate to vigorous physical activity levels || ||	TRUE	igd	18	50908403	0.000932215	1.10002e-11	470941	ebi-a-GCST90029012	Educational attainment (college completion) || id:ebi-a-GCST90029012	TRUE	reported	igd	2	1	TRUE
73	rs175325	A	T	A	T	-0.00528533	-0.00193935	0.602595	0.602302	FALSE	TRUE	FALSE	ebi-a-GCST006097	20	22317310	0.0022605	377234	0.39	Moderate to vigorous physical activity levels || id:ebi-a-GCST006097	Moderate to vigorous physical activity levels	Moderate to vigorous physical activity levels || ||	TRUE	igd	20	22317310	0.000947381	1.6e-08	470941	ebi-a-GCST90029012	Educational attainment (college completion) || id:ebi-a-GCST90029012	TRUE	reported	igd	2	1	TRUE
74	rs17669337	T	C	T	C	-0.00559321	0.00393756	0.413209	0.412891	FALSE	FALSE	FALSE	ebi-a-GCST006097	5	92187932	0.00223398	377234	0.0779992	Moderate to vigorous physical activity levels || id:ebi-a-GCST006097	Moderate to vigorous physical activity levels	Moderate to vigorous physical activity levels || ||	TRUE	igd	5	92187932	0.000934273	2.59998e-09	470941	ebi-a-GCST90029012	Educational attainment (college completion) || id:ebi-a-GCST90029012	TRUE	reported	igd	2	1	TRUE
75	rs1812587	T	G	T	G	-0.00623281	0.00207564	0.456757	0.45588	FALSE	FALSE	FALSE	ebi-a-GCST006097	5	62991802	0.00221783	377234	0.35	Moderate to vigorous physical activity levels || id:ebi-a-GCST006097	Moderate to vigorous physical activity levels	Moderate to vigorous physical activity levels || ||	TRUE	igd	5	62991802	0.000928033	1.59993e-11	470941	ebi-a-GCST90029012	Educational attainment (college completion) || id:ebi-a-GCST90029012	TRUE	reported	igd	2	1	TRUE
76	rs1861047	A	G	A	G	0.00595686	-0.00147049	0.344794	0.345024	FALSE	FALSE	FALSE	ebi-a-GCST006097	4	15393835	0.00232756	377234	0.53	Moderate to vigorous physical activity levels || id:ebi-a-GCST006097	Moderate to vigorous physical activity levels	Moderate to vigorous physical activity levels || ||	TRUE	igd	4	15393835	0.000973654	1e-09	470941	ebi-a-GCST90029012	Educational attainment (college completion) || id:ebi-a-GCST90029012	TRUE	reported	igd	2	1	TRUE
77	rs1865407	G	A	G	A	0.0082744	0.00395852	0.865707	0.865993	FALSE	FALSE	FALSE	ebi-a-GCST006097	5	136517761	0.0032533	377234	0.22	Moderate to vigorous physical activity levels || id:ebi-a-GCST006097	Moderate to vigorous physical activity levels	Moderate to vigorous physical activity levels || ||	TRUE	igd	5	136517761	0.00135882	1.40001e-09	470941	ebi-a-GCST90029012	Educational attainment (college completion) || id:ebi-a-GCST90029012	TRUE	reported	igd	2	1	TRUE
78	rs1888187	T	C	T	C	-0.00589402	0.00257002	0.337557	0.337497	FALSE	FALSE	FALSE	ebi-a-GCST006097	10	11140234	0.00234117	377234	0.27	Moderate to vigorous physical activity levels || id:ebi-a-GCST006097	Moderate to vigorous physical activity levels	Moderate to vigorous physical activity levels || ||	TRUE	igd	10	11140234	0.000980426	1.09999e-09	470941	ebi-a-GCST90029012	Educational attainment (college completion) || id:ebi-a-GCST90029012	TRUE	reported	igd	2	1	TRUE
79	rs1913145	C	G	C	G	-0.00600987	-0.000822144	0.538173	0.537505	FALSE	TRUE	TRUE	ebi-a-GCST006097	2	193753869	0.00222663	377234	0.709999	Moderate to vigorous physical activity levels || id:ebi-a-GCST006097	Moderate to vigorous physical activity levels	Moderate to vigorous physical activity levels || ||	TRUE	igd	2	193753869	0.000929697	1.2e-10	470941	ebi-a-GCST90029012	Educational attainment (college completion) || id:ebi-a-GCST90029012	TRUE	reported	igd	2	1	FALSE
80	rs1914391	T	C	T	C	-0.00702847	0.00439113	0.4417	0.44162	FALSE	FALSE	FALSE	ebi-a-GCST006097	7	71690601	0.00222221	377234	0.0479999	Moderate to vigorous physical activity levels || id:ebi-a-GCST006097	Moderate to vigorous physical activity levels	Moderate to vigorous physical activity levels || ||	TRUE	igd	7	71690601	0.000930145	4.19952e-14	470941	ebi-a-GCST90029012	Educational attainment (college completion) || id:ebi-a-GCST90029012	TRUE	reported	igd	2	1	TRUE
81	rs1940711	C	A	C	A	-0.0063136	0.00206479	0.252528	0.252747	FALSE	FALSE	FALSE	ebi-a-GCST006097	11	112849972	0.00253779	377234	0.42	Moderate to vigorous physical activity levels || id:ebi-a-GCST006097	Moderate to vigorous physical activity levels	Moderate to vigorous physical activity levels || ||	TRUE	igd	11	112849972	0.00106269	5.60003e-09	470941	ebi-a-GCST90029012	Educational attainment (college completion) || id:ebi-a-GCST90029012	TRUE	reported	igd	2	1	TRUE
82	rs1961268	C	G	C	G	0.00514126	-0.00180302	0.401635	0.401719	FALSE	TRUE	FALSE	ebi-a-GCST006097	2	34249225	0.00225418	377234	0.42	Moderate to vigorous physical activity levels || id:ebi-a-GCST006097	Moderate to vigorous physical activity levels	Moderate to vigorous physical activity levels || ||	TRUE	igd	2	34249225	0.000940834	2.99999e-08	470941	ebi-a-GCST90029012	Educational attainment (college completion) || id:ebi-a-GCST90029012	TRUE	reported	igd	2	1	TRUE
83	rs2128941	A	G	A	G	0.00528494	0.00792441	0.478566	0.479078	FALSE	FALSE	FALSE	ebi-a-GCST006097	7	49902975	0.00221046	377234	0.000340001	Moderate to vigorous physical activity levels || id:ebi-a-GCST006097	Moderate to vigorous physical activity levels	Moderate to vigorous physical activity levels || ||	TRUE	igd	7	49902975	0.000925023	1.09999e-08	470941	ebi-a-GCST90029012	Educational attainment (college completion) || id:ebi-a-GCST90029012	TRUE	reported	igd	2	1	TRUE
84	rs214626	A	G	A	G	0.00659653	-0.000106007	0.182295	0.182554	FALSE	FALSE	FALSE	ebi-a-GCST006097	9	135718584	0.00285263	377234	0.97	Moderate to vigorous physical activity levels || id:ebi-a-GCST006097	Moderate to vigorous physical activity levels	Moderate to vigorous physical activity levels || ||	TRUE	igd	9	135718584	0.00119485	3.69999e-08	470941	ebi-a-GCST90029012	Educational attainment (college completion) || id:ebi-a-GCST90029012	TRUE	reported	igd	2	1	TRUE
85	rs215614	A	G	A	G	0.00671771	-0.0060869	0.627951	0.628252	FALSE	FALSE	FALSE	ebi-a-GCST006097	7	32347335	0.00228207	377234	0.00759994	Moderate to vigorous physical activity levels || id:ebi-a-GCST006097	Moderate to vigorous physical activity levels	Moderate to vigorous physical activity levels || ||	TRUE	igd	7	32347335	0.000955198	6.20012e-13	470941	ebi-a-GCST90029012	Educational attainment (college completion) || id:ebi-a-GCST90029012	TRUE	reported	igd	2	1	TRUE
86	rs2189659	A	C	A	C	0.00608616	-0.000919669	0.544626	0.544941	FALSE	FALSE	FALSE	ebi-a-GCST006097	5	139697220	0.00222727	377234	0.68	Moderate to vigorous physical activity levels || id:ebi-a-GCST006097	Moderate to vigorous physical activity levels	Moderate to vigorous physical activity levels || ||	TRUE	igd	5	139697220	0.000931784	2.49977e-11	470941	ebi-a-GCST90029012	Educational attainment (college completion) || id:ebi-a-GCST90029012	TRUE	reported	igd	2	1	TRUE
87	rs2189659	A	C	A	G	0.00608616	0.0117057	0.544626	0.008325	TRUE	FALSE	FALSE	ebi-a-GCST006097	5	139697220	0.0124249	377234	0.35	Moderate to vigorous physical activity levels || id:ebi-a-GCST006097	Moderate to vigorous physical activity levels	Moderate to vigorous physical activity levels || ||	TRUE	igd	5	139697220	0.000931784	2.49977e-11	470941	ebi-a-GCST90029012	Educational attainment (college completion) || id:ebi-a-GCST90029012	TRUE	reported	igd	2	2	FALSE
88	rs2201718	C	T	C	T	0.0064791	-0.00180397	0.462923	0.463512	FALSE	FALSE	FALSE	ebi-a-GCST006097	12	83925736	0.00220775	377234	0.41	Moderate to vigorous physical activity levels || id:ebi-a-GCST006097	Moderate to vigorous physical activity levels	Moderate to vigorous physical activity levels || ||	TRUE	igd	12	83925736	0.000924702	2.90001e-12	470941	ebi-a-GCST90029012	Educational attainment (college completion) || id:ebi-a-GCST90029012	TRUE	reported	igd	2	1	TRUE
89	rs2242523	T	C	T	C	0.00566004	-0.00382738	0.457013	0.457372	FALSE	FALSE	FALSE	ebi-a-GCST006097	19	36231646	0.00222355	377234	0.0850002	Moderate to vigorous physical activity levels || id:ebi-a-GCST006097	Moderate to vigorous physical activity levels	Moderate to vigorous physical activity levels || ||	TRUE	igd	19	36231646	0.000932666	1.5e-09	470941	ebi-a-GCST90029012	Educational attainment (college completion) || id:ebi-a-GCST90029012	TRUE	reported	igd	2	1	TRUE
90	rs2252383	G	A	G	A	-0.00570441	-0.000366499	0.654733	0.653803	FALSE	FALSE	FALSE	ebi-a-GCST006097	2	145803003	0.00231114	377234	0.87	Moderate to vigorous physical activity levels || id:ebi-a-GCST006097	Moderate to vigorous physical activity levels	Moderate to vigorous physical activity levels || ||	TRUE	igd	2	145803003	0.000965246	1.89998e-09	470941	ebi-a-GCST90029012	Educational attainment (college completion) || id:ebi-a-GCST90029012	TRUE	reported	igd	2	1	TRUE
91	rs2299098	C	G	C	G	0.00729191	0.00583557	0.195952	0.195918	FALSE	TRUE	FALSE	ebi-a-GCST006097	7	24756377	0.00278676	377234	0.0359998	Moderate to vigorous physical activity levels || id:ebi-a-GCST006097	Moderate to vigorous physical activity levels	Moderate to vigorous physical activity levels || ||	TRUE	igd	7	24756377	0.00116668	4.30002e-10	470941	ebi-a-GCST90029012	Educational attainment (college completion) || id:ebi-a-GCST90029012	TRUE	reported	igd	2	1	TRUE
92	rs2341336	T	C	T	C	-0.00768894	0.00374358	0.838283	0.838539	FALSE	FALSE	FALSE	ebi-a-GCST006097	3	196220799	0.00303377	377234	0.22	Moderate to vigorous physical activity levels || id:ebi-a-GCST006097	Moderate to vigorous physical activity levels	Moderate to vigorous physical activity levels || ||	TRUE	igd	3	196220799	0.00126857	7.39997e-10	470941	ebi-a-GCST90029012	Educational attainment (college completion) || id:ebi-a-GCST90029012	TRUE	reported	igd	2	1	TRUE
93	rs2388334	G	A	G	A	0.0130531	-0.00731371	0.482776	0.485294	FALSE	FALSE	FALSE	ebi-a-GCST006097	6	98591622	0.00221254	377234	0.000949992	Moderate to vigorous physical activity levels || id:ebi-a-GCST006097	Moderate to vigorous physical activity levels	Moderate to vigorous physical activity levels || ||	TRUE	igd	6	98591622	0.000925471	2.19989e-45	470941	ebi-a-GCST90029012	Educational attainment (college completion) || id:ebi-a-GCST90029012	TRUE	reported	igd	2	1	TRUE
94	rs2455775	C	T	C	T	-0.00791016	0.00813403	0.12888	0.128694	FALSE	FALSE	FALSE	ebi-a-GCST006097	2	68062792	0.00331299	377234	0.0140001	Moderate to vigorous physical activity levels || id:ebi-a-GCST006097	Moderate to vigorous physical activity levels	Moderate to vigorous physical activity levels || ||	TRUE	igd	2	68062792	0.00138201	8.99995e-09	470941	ebi-a-GCST90029012	Educational attainment (college completion) || id:ebi-a-GCST90029012	TRUE	reported	igd	2	1	TRUE
95	rs2478208	C	G	C	G	-0.00630964	0.00162785	0.515741	0.51534	FALSE	TRUE	TRUE	ebi-a-GCST006097	13	81471113	0.00221122	377234	0.46	Moderate to vigorous physical activity levels || id:ebi-a-GCST006097	Moderate to vigorous physical activity levels	Moderate to vigorous physical activity levels || ||	TRUE	igd	13	81471113	0.000926231	7.59976e-12	470941	ebi-a-GCST90029012	Educational attainment (college completion) || id:ebi-a-GCST90029012	TRUE	reported	igd	2	1	FALSE
96	rs2717609	T	A	T	A	0.00513089	4.79411e-05	0.465928	0.466549	FALSE	TRUE	TRUE	ebi-a-GCST006097	8	143769252	0.00222857	377234	0.98	Moderate to vigorous physical activity levels || id:ebi-a-GCST006097	Moderate to vigorous physical activity levels	Moderate to vigorous physical activity levels || ||	TRUE	igd	8	143769252	0.000933656	3.69999e-08	470941	ebi-a-GCST90029012	Educational attainment (college completion) || id:ebi-a-GCST90029012	TRUE	reported	igd	2	1	FALSE
97	rs2718794	C	T	C	T	0.00771183	-0.00649371	0.877313	0.877659	FALSE	FALSE	FALSE	ebi-a-GCST006097	3	180938097	0.00335713	377234	0.0530005	Moderate to vigorous physical activity levels || id:ebi-a-GCST006097	Moderate to vigorous physical activity levels	Moderate to vigorous physical activity levels || ||	TRUE	igd	3	180938097	0.00140192	2.90001e-08	470941	ebi-a-GCST90029012	Educational attainment (college completion) || id:ebi-a-GCST90029012	TRUE	reported	igd	2	1	TRUE
98	rs2727565	A	C	A	C	-0.00644295	0.00432765	0.257824	0.257921	FALSE	FALSE	FALSE	ebi-a-GCST006097	7	151321161	0.00252281	377234	0.0860003	Moderate to vigorous physical activity levels || id:ebi-a-GCST006097	Moderate to vigorous physical activity levels	Moderate to vigorous physical activity levels || ||	TRUE	igd	7	151321161	0.00105569	8.50002e-10	470941	ebi-a-GCST90029012	Educational attainment (college completion) || id:ebi-a-GCST90029012	TRUE	reported	igd	2	1	TRUE
99	rs2765042	A	G	A	G	-0.00612172	0.00707133	0.366543	0.366082	FALSE	FALSE	FALSE	ebi-a-GCST006097	14	103990745	0.00229563	377234	0.0021	Moderate to vigorous physical activity levels || id:ebi-a-GCST006097	Moderate to vigorous physical activity levels	Moderate to vigorous physical activity levels || ||	TRUE	igd	14	103990745	0.00096191	1.7e-10	470941	ebi-a-GCST90029012	Educational attainment (college completion) || id:ebi-a-GCST90029012	TRUE	reported	igd	2	1	TRUE
100	rs2786847	G	A	G	A	-0.00838706	0.00490944	0.579594	0.579334	FALSE	FALSE	FALSE	ebi-a-GCST006097	10	103823135	0.00224103	377234	0.0280001	Moderate to vigorous physical activity levels || id:ebi-a-GCST006097	Moderate to vigorous physical activity levels	Moderate to vigorous physical activity levels || ||	TRUE	igd	10	103823135	0.000938254	3.50026e-19	470941	ebi-a-GCST90029012	Educational attainment (college completion) || id:ebi-a-GCST90029012	TRUE	reported	igd	2	1	TRUE
101	rs28591249	G	A	G	A	-0.00700923	0.00230617	0.482114	0.481107	FALSE	FALSE	FALSE	ebi-a-GCST006097	2	228994006	0.00220354	377234	0.3	Moderate to vigorous physical activity levels || id:ebi-a-GCST006097	Moderate to vigorous physical activity levels	Moderate to vigorous physical activity levels || ||	TRUE	igd	2	228994006	0.0009195	2.09991e-14	470941	ebi-a-GCST90029012	Educational attainment (college completion) || id:ebi-a-GCST90029012	TRUE	reported	igd	2	1	TRUE
102	rs2860049	T	G	T	G	-0.00619336	0.00412795	0.390461	0.389841	FALSE	FALSE	FALSE	ebi-a-GCST006097	15	47515395	0.00227019	377234	0.0690001	Moderate to vigorous physical activity levels || id:ebi-a-GCST006097	Moderate to vigorous physical activity levels	Moderate to vigorous physical activity levels || ||	TRUE	igd	15	47515395	0.000951117	1.09999e-10	470941	ebi-a-GCST90029012	Educational attainment (college completion) || id:ebi-a-GCST90029012	TRUE	reported	igd	2	1	TRUE
103	rs2885198	G	A	G	A	-0.00621827	0.00138157	0.466427	0.465773	FALSE	FALSE	FALSE	ebi-a-GCST006097	3	143636421	0.002226	377234	0.53	Moderate to vigorous physical activity levels || id:ebi-a-GCST006097	Moderate to vigorous physical activity levels	Moderate to vigorous physical activity levels || ||	TRUE	igd	3	143636421	0.000930903	1.99986e-11	470941	ebi-a-GCST90029012	Educational attainment (college completion) || id:ebi-a-GCST90029012	TRUE	reported	igd	2	1	TRUE
104	rs2974337	T	C	T	C	0.00541215	-0.0030676	0.500248	0.500463	FALSE	FALSE	FALSE	ebi-a-GCST006097	8	42390873	0.00220346	377234	0.16	Moderate to vigorous physical activity levels || id:ebi-a-GCST006097	Moderate to vigorous physical activity levels	Moderate to vigorous physical activity levels || ||	TRUE	igd	8	42390873	0.000922586	3.89996e-09	470941	ebi-a-GCST90029012	Educational attainment (college completion) || id:ebi-a-GCST90029012	TRUE	reported	igd	2	1	TRUE
105	rs3021146	G	A	G	A	0.00782256	-0.00248866	0.32623	0.326692	FALSE	FALSE	FALSE	ebi-a-GCST006097	4	2958186	0.00234803	377234	0.29	Moderate to vigorous physical activity levels || id:ebi-a-GCST006097	Moderate to vigorous physical activity levels	Moderate to vigorous physical activity levels || ||	TRUE	igd	4	2958186	0.000983132	1.10002e-15	470941	ebi-a-GCST90029012	Educational attainment (college completion) || id:ebi-a-GCST90029012	TRUE	reported	igd	2	1	TRUE
106	rs303752	A	G	A	G	-0.00678699	-0.00111391	0.408603	0.408145	FALSE	FALSE	FALSE	ebi-a-GCST006097	18	21074255	0.00227534	377234	0.62	Moderate to vigorous physical activity levels || id:ebi-a-GCST006097	Moderate to vigorous physical activity levels	Moderate to vigorous physical activity levels || ||	TRUE	igd	18	21074255	0.000953091	1.50003e-12	470941	ebi-a-GCST90029012	Educational attainment (college completion) || id:ebi-a-GCST90029012	TRUE	reported	igd	2	1	TRUE
107	rs335466	A	C	A	C	-0.00590592	0.00577031	0.561827	0.56176	FALSE	FALSE	FALSE	ebi-a-GCST006097	5	176889530	0.00222181	377234	0.00940005	Moderate to vigorous physical activity levels || id:ebi-a-GCST006097	Moderate to vigorous physical activity levels	Moderate to vigorous physical activity levels || ||	TRUE	igd	5	176889530	0.000928835	2.1e-10	470941	ebi-a-GCST90029012	Educational attainment (college completion) || id:ebi-a-GCST90029012	TRUE	reported	igd	2	1	TRUE
108	rs34190234	C	A	C	A	0.0050996	-0.00405543	0.416658	0.417154	FALSE	FALSE	FALSE	ebi-a-GCST006097	10	93443074	0.00226641	377234	0.0739997	Moderate to vigorous physical activity levels || id:ebi-a-GCST006097	Moderate to vigorous physical activity levels	Moderate to vigorous physical activity levels || ||	TRUE	igd	10	93443074	0.00094839	4.60002e-08	470941	ebi-a-GCST90029012	Educational attainment (college completion) || id:ebi-a-GCST90029012	TRUE	reported	igd	2	1	TRUE
109	rs34224566	T	C	T	C	-0.00674602	0.00597084	0.266152	0.265335	FALSE	FALSE	FALSE	ebi-a-GCST006097	17	79382416	0.00249537	377234	0.017	Moderate to vigorous physical activity levels || id:ebi-a-GCST006097	Moderate to vigorous physical activity levels	Moderate to vigorous physical activity levels || ||	TRUE	igd	17	79382416	0.00104481	7.50067e-11	470941	ebi-a-GCST90029012	Educational attainment (college completion) || id:ebi-a-GCST90029012	TRUE	reported	igd	2	1	TRUE
110	rs34281671	G	A	G	A	-0.00581592	0.00989659	0.355789	0.355819	FALSE	FALSE	FALSE	ebi-a-GCST006097	4	159912239	0.00229946	377234	1.7e-05	Moderate to vigorous physical activity levels || id:ebi-a-GCST006097	Moderate to vigorous physical activity levels	Moderate to vigorous physical activity levels || ||	TRUE	igd	4	159912239	0.000962078	1.29999e-09	470941	ebi-a-GCST90029012	Educational attainment (college completion) || id:ebi-a-GCST90029012	TRUE	reported	igd	2	1	TRUE
111	rs34373811	G	T	G	T	0.00877251	0.00744535	0.23854	0.238459	FALSE	FALSE	FALSE	ebi-a-GCST006097	9	1784713	0.00259047	377234	0.00409996	Moderate to vigorous physical activity levels || id:ebi-a-GCST006097	Moderate to vigorous physical activity levels	Moderate to vigorous physical activity levels || ||	TRUE	igd	9	1784713	0.00108443	6.20012e-16	470941	ebi-a-GCST90029012	Educational attainment (college completion) || id:ebi-a-GCST90029012	TRUE	reported	igd	2	1	TRUE
112	rs34538116	T	C	T	C	0.00699836	0.0103528	0.186493	0.186619	FALSE	FALSE	FALSE	ebi-a-GCST006097	20	62308430	0.00288533	377234	0.000329997	Moderate to vigorous physical activity levels || id:ebi-a-GCST006097	Moderate to vigorous physical activity levels	Moderate to vigorous physical activity levels || ||	TRUE	igd	20	62308430	0.00120974	1.09999e-08	470941	ebi-a-GCST90029012	Educational attainment (college completion) || id:ebi-a-GCST90029012	TRUE	reported	igd	2	1	TRUE
113	rs34811474	A	G	A	G	0.00686648	-0.000274458	0.231243	0.231783	FALSE	FALSE	FALSE	ebi-a-GCST006097	4	25408838	0.00261284	377234	0.92	Moderate to vigorous physical activity levels || id:ebi-a-GCST006097	Moderate to vigorous physical activity levels	Moderate to vigorous physical activity levels || ||	TRUE	igd	4	25408838	0.00109337	4.39997e-10	470941	ebi-a-GCST90029012	Educational attainment (college completion) || id:ebi-a-GCST90029012	TRUE	reported	igd	2	1	TRUE
114	rs350201	G	A	G	A	-0.00611385	0.00106039	0.297693	0.29772	FALSE	FALSE	FALSE	ebi-a-GCST006097	16	12218622	0.00241876	377234	0.66	Moderate to vigorous physical activity levels || id:ebi-a-GCST006097	Moderate to vigorous physical activity levels	Moderate to vigorous physical activity levels || ||	TRUE	igd	16	12218622	0.00101355	1.09999e-09	470941	ebi-a-GCST90029012	Educational attainment (college completion) || id:ebi-a-GCST90029012	TRUE	reported	igd	2	1	TRUE
115	rs35623690	C	G	C	G	0.00952363	-0.0021399	0.352935	0.353245	FALSE	TRUE	FALSE	ebi-a-GCST006097	3	85691295	0.00230518	377234	0.35	Moderate to vigorous physical activity levels || id:ebi-a-GCST006097	Moderate to vigorous physical activity levels	Moderate to vigorous physical activity levels || ||	TRUE	igd	3	85691295	0.000964498	2.70023e-23	470941	ebi-a-GCST90029012	Educational attainment (college completion) || id:ebi-a-GCST90029012	TRUE	reported	igd	2	1	TRUE
116	rs35626515	A	C	A	C	-0.00728934	0.0018485	0.405785	0.404847	FALSE	FALSE	FALSE	ebi-a-GCST006097	16	28649651	0.0022486	377234	0.41	Moderate to vigorous physical activity levels || id:ebi-a-GCST006097	Moderate to vigorous physical activity levels	Moderate to vigorous physical activity levels || ||	TRUE	igd	16	28649651	0.000941348	1.59993e-14	470941	ebi-a-GCST90029012	Educational attainment (college completion) || id:ebi-a-GCST90029012	TRUE	reported	igd	2	1	TRUE
117	rs35649565	A	G	A	G	0.00655761	-0.00341723	0.244891	0.245018	FALSE	FALSE	FALSE	ebi-a-GCST006097	10	87074564	0.00256944	377234	0.18	Moderate to vigorous physical activity levels || id:ebi-a-GCST006097	Moderate to vigorous physical activity levels	Moderate to vigorous physical activity levels || ||	TRUE	igd	10	87074564	0.00107535	8.70001e-10	470941	ebi-a-GCST90029012	Educational attainment (college completion) || id:ebi-a-GCST90029012	TRUE	reported	igd	2	1	TRUE
118	rs35811586	T	C	T	C	0.0135786	-0.00216994	0.056228	0.056661	FALSE	FALSE	FALSE	ebi-a-GCST006097	2	233743794	0.00476378	377234	0.649999	Moderate to vigorous physical activity levels || id:ebi-a-GCST006097	Moderate to vigorous physical activity levels	Moderate to vigorous physical activity levels || ||	TRUE	igd	2	233743794	0.00199561	5.00035e-12	470941	ebi-a-GCST90029012	Educational attainment (college completion) || id:ebi-a-GCST90029012	TRUE	reported	igd	2	1	TRUE
119	rs360947	A	G	A	G	0.00525114	-0.00118827	0.56214	0.562119	FALSE	FALSE	FALSE	ebi-a-GCST006097	4	152868527	0.00223166	377234	0.59	Moderate to vigorous physical activity levels || id:ebi-a-GCST006097	Moderate to vigorous physical activity levels	Moderate to vigorous physical activity levels || ||	TRUE	igd	4	152868527	0.000933407	2.1e-08	470941	ebi-a-GCST90029012	Educational attainment (college completion) || id:ebi-a-GCST90029012	TRUE	reported	igd	2	1	TRUE
120	rs36572	C	T	C	T	-0.0055477	-0.00505242	0.540689	0.540501	FALSE	FALSE	FALSE	ebi-a-GCST006097	22	30200936	0.00221403	377234	0.0219999	Moderate to vigorous physical activity levels || id:ebi-a-GCST006097	Moderate to vigorous physical activity levels	Moderate to vigorous physical activity levels || ||	TRUE	igd	22	30200936	0.000928773	3.2e-09	470941	ebi-a-GCST90029012	Educational attainment (college completion) || id:ebi-a-GCST90029012	TRUE	reported	igd	2	1	TRUE
121	rs367117	G	T	G	T	0.00539304	-0.00249247	0.467528	0.467538	FALSE	FALSE	FALSE	ebi-a-GCST006097	8	130917407	0.00220958	377234	0.26	Moderate to vigorous physical activity levels || id:ebi-a-GCST006097	Moderate to vigorous physical activity levels	Moderate to vigorous physical activity levels || ||	TRUE	igd	8	130917407	0.000925366	3.29997e-09	470941	ebi-a-GCST90029012	Educational attainment (college completion) || id:ebi-a-GCST90029012	TRUE	reported	igd	2	1	TRUE
122	rs3747631	C	G	C	G	0.0098962	0.00865746	0.209229	0.209765	FALSE	TRUE	FALSE	ebi-a-GCST006097	1	204587569	0.00270183	377234	0.00140001	Moderate to vigorous physical activity levels || id:ebi-a-GCST006097	Moderate to vigorous physical activity levels	Moderate to vigorous physical activity levels || ||	TRUE	igd	1	204587569	0.00113034	2.99985e-18	470941	ebi-a-GCST90029012	Educational attainment (college completion) || id:ebi-a-GCST90029012	TRUE	reported	igd	2	1	TRUE
123	rs3800925	C	T	C	T	-0.00888658	0.00315605	0.225094	0.224533	FALSE	FALSE	FALSE	ebi-a-GCST006097	7	2194607	0.00264504	377234	0.23	Moderate to vigorous physical activity levels || id:ebi-a-GCST006097	Moderate to vigorous physical activity levels	Moderate to vigorous physical activity levels || ||	TRUE	igd	7	2194607	0.00110534	9.60064e-16	470941	ebi-a-GCST90029012	Educational attainment (college completion) || id:ebi-a-GCST90029012	TRUE	reported	igd	2	1	TRUE
124	rs3812257	G	A	G	A	0.00577657	-0.00630033	0.419177	0.419394	FALSE	FALSE	FALSE	ebi-a-GCST006097	7	44808416	0.00223784	377234	0.00490004	Moderate to vigorous physical activity levels || id:ebi-a-GCST006097	Moderate to vigorous physical activity levels	Moderate to vigorous physical activity levels || ||	TRUE	igd	7	44808416	0.000936195	8e-10	470941	ebi-a-GCST90029012	Educational attainment (college completion) || id:ebi-a-GCST90029012	TRUE	reported	igd	2	1	TRUE
125	rs3908618	T	C	T	C	0.00615232	0.000300991	0.776427	0.776557	FALSE	FALSE	FALSE	ebi-a-GCST006097	9	82446774	0.00266217	377234	0.91	Moderate to vigorous physical activity levels || id:ebi-a-GCST006097	Moderate to vigorous physical activity levels	Moderate to vigorous physical activity levels || ||	TRUE	igd	9	82446774	0.00111374	1.79999e-08	470941	ebi-a-GCST90029012	Educational attainment (college completion) || id:ebi-a-GCST90029012	TRUE	reported	igd	2	1	TRUE
126	rs4246167	T	C	T	C	0.00559757	-0.00460685	0.662515	0.662909	FALSE	FALSE	FALSE	ebi-a-GCST006097	9	134933730	0.00233588	377234	0.0490004	Moderate to vigorous physical activity levels || id:ebi-a-GCST006097	Moderate to vigorous physical activity levels	Moderate to vigorous physical activity levels || ||	TRUE	igd	9	134933730	0.000977816	1.2e-08	470941	ebi-a-GCST90029012	Educational attainment (college completion) || id:ebi-a-GCST90029012	TRUE	reported	igd	2	1	TRUE
127	rs4337674	A	G	A	G	-0.00667814	0.00357629	0.204663	0.204342	FALSE	FALSE	FALSE	ebi-a-GCST006097	3	132024644	0.00274506	377234	0.19	Moderate to vigorous physical activity levels || id:ebi-a-GCST006097	Moderate to vigorous physical activity levels	Moderate to vigorous physical activity levels || ||	TRUE	igd	3	132024644	0.0011475	7.00003e-09	470941	ebi-a-GCST90029012	Educational attainment (college completion) || id:ebi-a-GCST90029012	TRUE	reported	igd	2	1	TRUE
128	rs4339163	C	T	C	T	0.00641293	-0.0076647	0.521222	0.521919	FALSE	FALSE	FALSE	ebi-a-GCST006097	4	160480533	0.00220273	377234	0.0005	Moderate to vigorous physical activity levels || id:ebi-a-GCST006097	Moderate to vigorous physical activity levels	Moderate to vigorous physical activity levels || ||	TRUE	igd	4	160480533	0.000921335	3.10027e-12	470941	ebi-a-GCST90029012	Educational attainment (college completion) || id:ebi-a-GCST90029012	TRUE	reported	igd	2	1	TRUE
129	rs4353993	C	T	C	T	-0.00748033	0.00404013	0.130636	0.130697	FALSE	FALSE	FALSE	ebi-a-GCST006097	5	25461181	0.00327981	377234	0.22	Moderate to vigorous physical activity levels || id:ebi-a-GCST006097	Moderate to vigorous physical activity levels	Moderate to vigorous physical activity levels || ||	TRUE	igd	5	25461181	0.00137292	4.20001e-08	470941	ebi-a-GCST90029012	Educational attainment (college completion) || id:ebi-a-GCST90029012	TRUE	reported	igd	2	1	TRUE
130	rs4387263	C	T	C	T	-0.00615234	2.73574e-05	0.239421	0.239246	FALSE	FALSE	FALSE	ebi-a-GCST006097	10	10963539	0.00258393	377234	0.99	Moderate to vigorous physical activity levels || id:ebi-a-GCST006097	Moderate to vigorous physical activity levels	Moderate to vigorous physical activity levels || ||	TRUE	igd	10	10963539	0.00108139	1.40001e-08	470941	ebi-a-GCST90029012	Educational attainment (college completion) || id:ebi-a-GCST90029012	TRUE	reported	igd	2	1	TRUE
131	rs4491284	A	G	A	G	-0.00565226	0.00282434	0.281161	0.280513	FALSE	FALSE	FALSE	ebi-a-GCST006097	12	97680832	0.00246359	377234	0.25	Moderate to vigorous physical activity levels || id:ebi-a-GCST006097	Moderate to vigorous physical activity levels	Moderate to vigorous physical activity levels || ||	TRUE	igd	12	97680832	0.00103141	3.40001e-08	470941	ebi-a-GCST90029012	Educational attainment (college completion) || id:ebi-a-GCST90029012	TRUE	reported	igd	2	1	TRUE
132	rs4531435	G	A	G	A	0.00529341	-0.000706067	0.537394	0.537761	FALSE	FALSE	FALSE	ebi-a-GCST006097	11	104483705	0.00221207	377234	0.75	Moderate to vigorous physical activity levels || id:ebi-a-GCST006097	Moderate to vigorous physical activity levels	Moderate to vigorous physical activity levels || ||	TRUE	igd	11	104483705	0.000926121	8.99995e-09	470941	ebi-a-GCST90029012	Educational attainment (college completion) || id:ebi-a-GCST90029012	TRUE	reported	igd	2	1	TRUE
133	rs455868	A	G	A	G	-0.00728324	-0.00301749	0.800028	0.799982	FALSE	FALSE	FALSE	ebi-a-GCST006097	16	89649675	0.00275262	377234	0.27	Moderate to vigorous physical activity levels || id:ebi-a-GCST006097	Moderate to vigorous physical activity levels	Moderate to vigorous physical activity levels || ||	TRUE	igd	16	89649675	0.00115269	2.30001e-10	470941	ebi-a-GCST90029012	Educational attainment (college completion) || id:ebi-a-GCST90029012	TRUE	reported	igd	2	1	TRUE
134	rs4567409	G	A	G	A	-0.00556616	0.00711779	0.49794	0.497383	FALSE	FALSE	FALSE	ebi-a-GCST006097	11	25071432	0.00220579	377234	0.00129999	Moderate to vigorous physical activity levels || id:ebi-a-GCST006097	Moderate to vigorous physical activity levels	Moderate to vigorous physical activity levels || ||	TRUE	igd	11	25071432	0.000923256	1.7e-09	470941	ebi-a-GCST90029012	Educational attainment (college completion) || id:ebi-a-GCST90029012	TRUE	reported	igd	2	1	TRUE
135	rs4700393	G	A	G	A	0.0093731	0.00679979	0.519074	0.519399	FALSE	FALSE	FALSE	ebi-a-GCST006097	5	60098267	0.00220713	377234	0.0021	Moderate to vigorous physical activity levels || id:ebi-a-GCST006097	Moderate to vigorous physical activity levels	Moderate to vigorous physical activity levels || ||	TRUE	igd	5	60098267	0.000923479	5.40008e-24	470941	ebi-a-GCST90029012	Educational attainment (college completion) || id:ebi-a-GCST90029012	TRUE	reported	igd	2	1	TRUE
136	rs4705755	A	T	A	T	0.00534988	-0.000635197	0.506225	0.506103	FALSE	TRUE	TRUE	ebi-a-GCST006097	5	112379434	0.00220698	377234	0.77	Moderate to vigorous physical activity levels || id:ebi-a-GCST006097	Moderate to vigorous physical activity levels	Moderate to vigorous physical activity levels || ||	TRUE	igd	5	112379434	0.000923	6.49995e-09	470941	ebi-a-GCST90029012	Educational attainment (college completion) || id:ebi-a-GCST90029012	TRUE	reported	igd	2	1	FALSE
137	rs4731366	T	C	T	C	-0.00637835	0.00402647	0.740643	0.74018	FALSE	FALSE	FALSE	ebi-a-GCST006097	7	127170015	0.00251483	377234	0.11	Moderate to vigorous physical activity levels || id:ebi-a-GCST006097	Moderate to vigorous physical activity levels	Moderate to vigorous physical activity levels || ||	TRUE	igd	7	127170015	0.00105317	1.6e-09	470941	ebi-a-GCST90029012	Educational attainment (college completion) || id:ebi-a-GCST90029012	TRUE	reported	igd	2	1	TRUE
138	rs4757957	C	G	C	G	0.00555367	-0.00514621	0.680127	0.68076	FALSE	TRUE	FALSE	ebi-a-GCST006097	11	12881398	0.00236941	377234	0.0299999	Moderate to vigorous physical activity levels || id:ebi-a-GCST006097	Moderate to vigorous physical activity levels	Moderate to vigorous physical activity levels || ||	TRUE	igd	11	12881398	0.000991782	1.89998e-08	470941	ebi-a-GCST90029012	Educational attainment (college completion) || id:ebi-a-GCST90029012	TRUE	reported	igd	2	1	TRUE
139	rs4760188	C	T	C	T	0.00557456	-0.00390533	0.703928	0.704381	FALSE	FALSE	FALSE	ebi-a-GCST006097	12	58461220	0.00241466	377234	0.11	Moderate to vigorous physical activity levels || id:ebi-a-GCST006097	Moderate to vigorous physical activity levels	Moderate to vigorous physical activity levels || ||	TRUE	igd	12	58461220	0.00101122	3.79997e-08	470941	ebi-a-GCST90029012	Educational attainment (college completion) || id:ebi-a-GCST90029012	TRUE	reported	igd	2	1	TRUE
140	rs4808762	C	T	C	T	-0.00632618	0.000897171	0.290869	0.289984	FALSE	FALSE	FALSE	ebi-a-GCST006097	19	18326222	0.00242839	377234	0.709999	Moderate to vigorous physical activity levels || id:ebi-a-GCST006097	Moderate to vigorous physical activity levels	Moderate to vigorous physical activity levels || ||	TRUE	igd	19	18326222	0.00101776	2.30001e-10	470941	ebi-a-GCST90029012	Educational attainment (college completion) || id:ebi-a-GCST90029012	TRUE	reported	igd	2	1	TRUE
141	rs4887925	C	G	C	G	0.00526414	-0.00304343	0.412806	0.412959	FALSE	TRUE	FALSE	ebi-a-GCST006097	16	73784416	0.00224879	377234	0.18	Moderate to vigorous physical activity levels || id:ebi-a-GCST006097	Moderate to vigorous physical activity levels	Moderate to vigorous physical activity levels || ||	TRUE	igd	16	73784416	0.000942111	2.19999e-08	470941	ebi-a-GCST90029012	Educational attainment (college completion) || id:ebi-a-GCST90029012	TRUE	reported	igd	2	1	TRUE
142	rs4930351	G	A	G	A	0.00635567	0.00743744	0.498815	0.499588	FALSE	FALSE	FALSE	ebi-a-GCST006097	11	66066664	0.00224644	377234	0.000929994	Moderate to vigorous physical activity levels || id:ebi-a-GCST006097	Moderate to vigorous physical activity levels	Moderate to vigorous physical activity levels || ||	TRUE	igd	11	66066664	0.000941317	1.59993e-11	470941	ebi-a-GCST90029012	Educational attainment (college completion) || id:ebi-a-GCST90029012	TRUE	reported	igd	2	1	TRUE
143	rs4972400	A	G	A	G	0.00612395	-0.00285768	0.344886	0.345112	FALSE	FALSE	FALSE	ebi-a-GCST006097	2	174171884	0.00231359	377234	0.22	Moderate to vigorous physical activity levels || id:ebi-a-GCST006097	Moderate to vigorous physical activity levels	Moderate to vigorous physical activity levels || ||	TRUE	igd	2	174171884	0.000966356	2.59998e-10	470941	ebi-a-GCST90029012	Educational attainment (college completion) || id:ebi-a-GCST90029012	TRUE	reported	igd	2	1	TRUE
144	rs4981625	A	G	A	G	-0.0069037	0.00309694	0.728312	0.727856	FALSE	FALSE	FALSE	ebi-a-GCST006097	14	27174741	0.00247795	377234	0.21	Moderate to vigorous physical activity levels || id:ebi-a-GCST006097	Moderate to vigorous physical activity levels	Moderate to vigorous physical activity levels || ||	TRUE	igd	14	27174741	0.00103918	3.90032e-11	470941	ebi-a-GCST90029012	Educational attainment (college completion) || id:ebi-a-GCST90029012	TRUE	reported	igd	2	1	TRUE
145	rs521671	C	T	C	T	-0.0164272	-0.00295653	0.024363	0.024293	FALSE	FALSE	FALSE	ebi-a-GCST006097	6	33567560	0.00717184	377234	0.68	Moderate to vigorous physical activity levels || id:ebi-a-GCST006097	Moderate to vigorous physical activity levels	Moderate to vigorous physical activity levels || ||	TRUE	igd	6	33567560	0.00301449	3.40001e-08	470941	ebi-a-GCST90029012	Educational attainment (college completion) || id:ebi-a-GCST90029012	TRUE	reported	igd	2	1	TRUE
146	rs533371	G	A	G	A	0.00589251	-0.00105398	0.488043	0.488518	FALSE	FALSE	FALSE	ebi-a-GCST006097	1	74687012	0.0022033	377234	0.630001	Moderate to vigorous physical activity levels || id:ebi-a-GCST006097	Moderate to vigorous physical activity levels	Moderate to vigorous physical activity levels || ||	TRUE	igd	1	74687012	0.000920174	3.2e-10	470941	ebi-a-GCST90029012	Educational attainment (college completion) || id:ebi-a-GCST90029012	TRUE	reported	igd	2	1	TRUE
147	rs549845	A	G	A	G	0.00882349	-0.00395977	0.699305	0.69931	FALSE	FALSE	FALSE	ebi-a-GCST006097	1	44076469	0.00240312	377234	0.0990011	Moderate to vigorous physical activity levels || id:ebi-a-GCST006097	Moderate to vigorous physical activity levels	Moderate to vigorous physical activity levels || ||	TRUE	igd	1	44076469	0.00100349	3.19963e-19	470941	ebi-a-GCST90029012	Educational attainment (college completion) || id:ebi-a-GCST90029012	TRUE	reported	igd	2	1	TRUE
148	rs56044892	T	C	T	C	-0.00759727	0.00385734	0.211119	0.210684	FALSE	FALSE	FALSE	ebi-a-GCST006097	1	41830086	0.00277269	377234	0.16	Moderate to vigorous physical activity levels || id:ebi-a-GCST006097	Moderate to vigorous physical activity levels	Moderate to vigorous physical activity levels || ||	TRUE	igd	1	41830086	0.00115682	5.90065e-11	470941	ebi-a-GCST90029012	Educational attainment (college completion) || id:ebi-a-GCST90029012	TRUE	reported	igd	2	1	TRUE
149	rs56099375	T	C	T	C	0.00605364	-0.00671139	0.241979	0.242088	FALSE	FALSE	FALSE	ebi-a-GCST006097	8	77372988	0.00258203	377234	0.00929994	Moderate to vigorous physical activity levels || id:ebi-a-GCST006097	Moderate to vigorous physical activity levels	Moderate to vigorous physical activity levels || ||	TRUE	igd	8	77372988	0.00108163	2.39999e-08	470941	ebi-a-GCST90029012	Educational attainment (college completion) || id:ebi-a-GCST90029012	TRUE	reported	igd	2	1	TRUE
150	rs56370807	A	G	A	G	0.00616191	-0.0102427	0.232691	0.233135	FALSE	FALSE	FALSE	ebi-a-GCST006097	8	105016502	0.00261258	377234	8.79995e-05	Moderate to vigorous physical activity levels || id:ebi-a-GCST006097	Moderate to vigorous physical activity levels	Moderate to vigorous physical activity levels || ||	TRUE	igd	8	105016502	0.00109496	1.2e-08	470941	ebi-a-GCST90029012	Educational attainment (college completion) || id:ebi-a-GCST90029012	TRUE	reported	igd	2	1	TRUE
151	rs567203	C	T	C	T	0.00683679	-0.00210397	0.678559	0.678966	FALSE	FALSE	FALSE	ebi-a-GCST006097	11	28743701	0.00239812	377234	0.38	Moderate to vigorous physical activity levels || id:ebi-a-GCST006097	Moderate to vigorous physical activity levels	Moderate to vigorous physical activity levels || ||	TRUE	igd	11	28743701	0.00100391	1e-11	470941	ebi-a-GCST90029012	Educational attainment (college completion) || id:ebi-a-GCST90029012	TRUE	reported	igd	2	1	TRUE
152	rs57352738	A	T	A	T	-0.0089921	0.0160175	0.208012	0.20791	FALSE	TRUE	FALSE	ebi-a-GCST006097	7	133304694	0.0027199	377234	3.89996e-09	Moderate to vigorous physical activity levels || id:ebi-a-GCST006097	Moderate to vigorous physical activity levels	Moderate to vigorous physical activity levels || ||	TRUE	igd	7	133304694	0.00113873	1.69981e-15	470941	ebi-a-GCST90029012	Educational attainment (college completion) || id:ebi-a-GCST90029012	TRUE	reported	igd	2	1	TRUE
153	rs57985238	G	C	G	C	0.00606131	-0.00205425	0.399142	0.399371	FALSE	TRUE	FALSE	ebi-a-GCST006097	16	83608565	0.0022559	377234	0.36	Moderate to vigorous physical activity levels || id:ebi-a-GCST006097	Moderate to vigorous physical activity levels	Moderate to vigorous physical activity levels || ||	TRUE	igd	16	83608565	0.000945509	1.7e-10	470941	ebi-a-GCST90029012	Educational attainment (college completion) || id:ebi-a-GCST90029012	TRUE	reported	igd	2	1	TRUE
154	rs6002948	A	C	A	C	-0.00560786	0.00433661	0.477454	0.477071	FALSE	FALSE	FALSE	ebi-a-GCST006097	22	43156705	0.00222361	377234	0.051	Moderate to vigorous physical activity levels || id:ebi-a-GCST006097	Moderate to vigorous physical activity levels	Moderate to vigorous physical activity levels || ||	TRUE	igd	22	43156705	0.000932977	1.6e-09	470941	ebi-a-GCST90029012	Educational attainment (college completion) || id:ebi-a-GCST90029012	TRUE	reported	igd	2	1	TRUE
155	rs6028083	C	T	C	T	0.00758377	-0.00549736	0.614598	0.615336	FALSE	FALSE	FALSE	ebi-a-GCST006097	20	59838099	0.00228408	377234	0.016	Moderate to vigorous physical activity levels || id:ebi-a-GCST006097	Moderate to vigorous physical activity levels	Moderate to vigorous physical activity levels || ||	TRUE	igd	20	59838099	0.00095699	5.00035e-15	470941	ebi-a-GCST90029012	Educational attainment (college completion) || id:ebi-a-GCST90029012	TRUE	reported	igd	2	1	TRUE
156	rs6042943	A	C	A	C	-0.0072694	0.00193787	0.208401	0.208214	FALSE	FALSE	FALSE	ebi-a-GCST006097	20	14813002	0.00272445	377234	0.48	Moderate to vigorous physical activity levels || id:ebi-a-GCST006097	Moderate to vigorous physical activity levels	Moderate to vigorous physical activity levels || ||	TRUE	igd	20	14813002	0.00114198	2.30001e-10	470941	ebi-a-GCST90029012	Educational attainment (college completion) || id:ebi-a-GCST90029012	TRUE	reported	igd	2	1	TRUE
157	rs60811752	T	C	T	C	0.0213716	0.0126179	0.014491	0.014504	FALSE	FALSE	FALSE	ebi-a-GCST006097	19	21316269	0.009284	377234	0.17	Moderate to vigorous physical activity levels || id:ebi-a-GCST006097	Moderate to vigorous physical activity levels	Moderate to vigorous physical activity levels || ||	TRUE	igd	19	21316269	0.00389344	2.5e-08	470941	ebi-a-GCST90029012	Educational attainment (college completion) || id:ebi-a-GCST90029012	TRUE	reported	igd	2	1	TRUE
158	rs62061734	C	T	C	T	-0.0103382	0.0111839	0.222716	0.222413	FALSE	FALSE	FALSE	ebi-a-GCST006097	17	44018488	0.00266908	377234	2.80001e-05	Moderate to vigorous physical activity levels || id:ebi-a-GCST006097	Moderate to vigorous physical activity levels	Moderate to vigorous physical activity levels || ||	TRUE	igd	17	44018488	0.00111969	1.69981e-20	470941	ebi-a-GCST90029012	Educational attainment (college completion) || id:ebi-a-GCST90029012	TRUE	reported	igd	2	1	TRUE
159	rs62184480	T	C	T	C	-0.0076136	-0.00118758	0.283878	0.28385	FALSE	FALSE	FALSE	ebi-a-GCST006097	2	212654200	0.00245238	377234	0.630001	Moderate to vigorous physical activity levels || id:ebi-a-GCST006097	Moderate to vigorous physical activity levels	Moderate to vigorous physical activity levels || ||	TRUE	igd	2	212654200	0.001024	1.59993e-13	470941	ebi-a-GCST90029012	Educational attainment (college completion) || id:ebi-a-GCST90029012	TRUE	reported	igd	2	1	TRUE
160	rs62477728	C	G	C	G	-0.00581226	-0.00159654	0.563406	0.562558	FALSE	TRUE	TRUE	ebi-a-GCST006097	7	75132471	0.00222304	377234	0.47	Moderate to vigorous physical activity levels || id:ebi-a-GCST006097	Moderate to vigorous physical activity levels	Moderate to vigorous physical activity levels || ||	TRUE	igd	7	75132471	0.000930812	4e-10	470941	ebi-a-GCST90029012	Educational attainment (college completion) || id:ebi-a-GCST90029012	TRUE	reported	igd	2	1	FALSE
161	rs640177	A	T	A	T	-0.0090629	0.00999017	0.581845	0.581259	FALSE	TRUE	FALSE	ebi-a-GCST006097	5	88002084	0.00224112	377234	8.30004e-06	Moderate to vigorous physical activity levels || id:ebi-a-GCST006097	Moderate to vigorous physical activity levels	Moderate to vigorous physical activity levels || ||	TRUE	igd	5	88002084	0.000937345	3.59998e-22	470941	ebi-a-GCST90029012	Educational attainment (college completion) || id:ebi-a-GCST90029012	TRUE	reported	igd	2	1	TRUE
162	rs6436555	C	A	C	A	-0.00617661	0.00299239	0.509761	0.509447	FALSE	FALSE	FALSE	ebi-a-GCST006097	2	157488277	0.00221291	377234	0.18	Moderate to vigorous physical activity levels || id:ebi-a-GCST006097	Moderate to vigorous physical activity levels	Moderate to vigorous physical activity levels || ||	TRUE	igd	2	157488277	0.000923754	1.69981e-11	470941	ebi-a-GCST90029012	Educational attainment (college completion) || id:ebi-a-GCST90029012	TRUE	reported	igd	2	1	TRUE
163	rs6437189	T	C	T	C	0.00860843	0.000221163	0.893125	0.893078	FALSE	FALSE	FALSE	ebi-a-GCST006097	2	159411506	0.00361543	377234	0.95	Moderate to vigorous physical activity levels || id:ebi-a-GCST006097	Moderate to vigorous physical activity levels	Moderate to vigorous physical activity levels || ||	TRUE	igd	2	159411506	0.00151033	1e-08	470941	ebi-a-GCST90029012	Educational attainment (college completion) || id:ebi-a-GCST90029012	TRUE	reported	igd	2	1	TRUE
164	rs6440053	A	T	A	T	-0.00806048	0.00545319	0.84122	0.841277	FALSE	TRUE	FALSE	ebi-a-GCST006097	3	141659512	0.00302674	377234	0.0719996	Moderate to vigorous physical activity levels || id:ebi-a-GCST006097	Moderate to vigorous physical activity levels	Moderate to vigorous physical activity levels || ||	TRUE	igd	3	141659512	0.00126561	1.5e-10	470941	ebi-a-GCST90029012	Educational attainment (college completion) || id:ebi-a-GCST90029012	TRUE	reported	igd	2	1	TRUE
165	rs660001	A	G	A	G	-0.00875971	0.0068762	0.210877	0.210636	FALSE	FALSE	FALSE	ebi-a-GCST006097	5	113866598	0.00270292	377234	0.0109999	Moderate to vigorous physical activity levels || id:ebi-a-GCST006097	Moderate to vigorous physical activity levels	Moderate to vigorous physical activity levels || ||	TRUE	igd	5	113866598	0.0011306	7.19946e-15	470941	ebi-a-GCST90029012	Educational attainment (college completion) || id:ebi-a-GCST90029012	TRUE	reported	igd	2	1	TRUE
166	rs66890092	T	C	T	C	0.00547882	-0.00657833	0.561238	0.561517	FALSE	FALSE	FALSE	ebi-a-GCST006097	8	20881342	0.00222066	377234	0.00309999	Moderate to vigorous physical activity levels || id:ebi-a-GCST006097	Moderate to vigorous physical activity levels	Moderate to vigorous physical activity levels || ||	TRUE	igd	8	20881342	0.000929954	3.09999e-09	470941	ebi-a-GCST90029012	Educational attainment (college completion) || id:ebi-a-GCST90029012	TRUE	reported	igd	2	1	TRUE
167	rs6696068	T	G	T	G	-0.00607082	-0.00196982	0.383936	0.383842	FALSE	FALSE	FALSE	ebi-a-GCST006097	1	53740797	0.00226607	377234	0.38	Moderate to vigorous physical activity levels || id:ebi-a-GCST006097	Moderate to vigorous physical activity levels	Moderate to vigorous physical activity levels || ||	TRUE	igd	1	53740797	0.000946858	1.7e-10	470941	ebi-a-GCST90029012	Educational attainment (college completion) || id:ebi-a-GCST90029012	TRUE	reported	igd	2	1	TRUE
168	rs6706275	T	C	T	C	0.00544787	-0.00478279	0.330837	0.33114	FALSE	FALSE	FALSE	ebi-a-GCST006097	2	240265617	0.00234029	377234	0.0409996	Moderate to vigorous physical activity levels || id:ebi-a-GCST006097	Moderate to vigorous physical activity levels	Moderate to vigorous physical activity levels || ||	TRUE	igd	2	240265617	0.000977207	1.7e-08	470941	ebi-a-GCST90029012	Educational attainment (college completion) || id:ebi-a-GCST90029012	TRUE	reported	igd	2	1	TRUE
169	rs67593591	A	G	A	G	0.00789716	-0.00220691	0.125913	0.126219	FALSE	FALSE	FALSE	ebi-a-GCST006097	2	59145722	0.00336422	377234	0.51	Moderate to vigorous physical activity levels || id:ebi-a-GCST006097	Moderate to vigorous physical activity levels	Moderate to vigorous physical activity levels || ||	TRUE	igd	2	59145722	0.00140698	2.19999e-08	470941	ebi-a-GCST90029012	Educational attainment (college completion) || id:ebi-a-GCST90029012	TRUE	reported	igd	2	1	TRUE
170	rs67651814	C	G	C	G	-0.00673428	-0.00187713	0.289685	0.289393	FALSE	TRUE	FALSE	ebi-a-GCST006097	20	43598154	0.00244665	377234	0.44	Moderate to vigorous physical activity levels || id:ebi-a-GCST006097	Moderate to vigorous physical activity levels	Moderate to vigorous physical activity levels || ||	TRUE	igd	20	43598154	0.00102445	3.19963e-11	470941	ebi-a-GCST90029012	Educational attainment (college completion) || id:ebi-a-GCST90029012	TRUE	reported	igd	2	1	TRUE
171	rs6779035	C	T	C	T	-0.00514591	0.00659155	0.590962	0.590686	FALSE	FALSE	FALSE	ebi-a-GCST006097	3	18249973	0.00224485	377234	0.00329997	Moderate to vigorous physical activity levels || id:ebi-a-GCST006097	Moderate to vigorous physical activity levels	Moderate to vigorous physical activity levels || ||	TRUE	igd	3	18249973	0.000938709	4.39997e-08	470941	ebi-a-GCST90029012	Educational attainment (college completion) || id:ebi-a-GCST90029012	TRUE	reported	igd	2	1	TRUE
172	rs6861021	C	T	C	T	0.00740207	0.0035786	0.253121	0.253531	FALSE	FALSE	FALSE	ebi-a-GCST006097	5	124308767	0.00256134	377234	0.16	Moderate to vigorous physical activity levels || id:ebi-a-GCST006097	Moderate to vigorous physical activity levels	Moderate to vigorous physical activity levels || ||	TRUE	igd	5	124308767	0.00107233	3.69999e-12	470941	ebi-a-GCST90029012	Educational attainment (college completion) || id:ebi-a-GCST90029012	TRUE	reported	igd	2	1	TRUE
173	rs6918725	G	T	G	T	0.00539377	-0.00109577	0.519347	0.519558	FALSE	FALSE	FALSE	ebi-a-GCST006097	6	126990392	0.00221332	377234	0.62	Moderate to vigorous physical activity levels || id:ebi-a-GCST006097	Moderate to vigorous physical activity levels	Moderate to vigorous physical activity levels || ||	TRUE	igd	6	126990392	0.000926684	7.19996e-09	470941	ebi-a-GCST90029012	Educational attainment (college completion) || id:ebi-a-GCST90029012	TRUE	reported	igd	2	1	TRUE
174	rs6991838	A	G	A	G	0.00548555	-0.00155507	0.566052	0.566445	FALSE	FALSE	FALSE	ebi-a-GCST006097	8	66470962	0.0022298	377234	0.49	Moderate to vigorous physical activity levels || id:ebi-a-GCST006097	Moderate to vigorous physical activity levels	Moderate to vigorous physical activity levels || ||	TRUE	igd	8	66470962	0.000933518	2.5e-09	470941	ebi-a-GCST90029012	Educational attainment (college completion) || id:ebi-a-GCST90029012	TRUE	reported	igd	2	1	TRUE
175	rs702606	C	T	C	T	-0.00767903	0.00195832	0.135597	0.135174	FALSE	FALSE	FALSE	ebi-a-GCST006097	5	53167117	0.00323073	377234	0.54	Moderate to vigorous physical activity levels || id:ebi-a-GCST006097	Moderate to vigorous physical activity levels	Moderate to vigorous physical activity levels || ||	TRUE	igd	5	53167117	0.00135004	1.89998e-08	470941	ebi-a-GCST90029012	Educational attainment (college completion) || id:ebi-a-GCST90029012	TRUE	reported	igd	2	1	TRUE
176	rs7032484	A	G	A	G	0.00700099	-0.00174242	0.554779	0.554871	FALSE	FALSE	FALSE	ebi-a-GCST006097	9	124617919	0.00221533	377234	0.43	Moderate to vigorous physical activity levels || id:ebi-a-GCST006097	Moderate to vigorous physical activity levels	Moderate to vigorous physical activity levels || ||	TRUE	igd	9	124617919	0.000927519	5.19996e-14	470941	ebi-a-GCST90029012	Educational attainment (college completion) || id:ebi-a-GCST90029012	TRUE	reported	igd	2	1	TRUE
177	rs7233920	A	G	A	G	-0.0063705	-0.003086	0.226885	0.226373	FALSE	FALSE	FALSE	ebi-a-GCST006097	18	37416318	0.00265007	377234	0.24	Moderate to vigorous physical activity levels || id:ebi-a-GCST006097	Moderate to vigorous physical activity levels	Moderate to vigorous physical activity levels || ||	TRUE	igd	18	37416318	0.00111013	7.90005e-09	470941	ebi-a-GCST90029012	Educational attainment (college completion) || id:ebi-a-GCST90029012	TRUE	reported	igd	2	1	TRUE
178	rs7260359	T	C	T	C	-0.0064363	0.00123921	0.482164	0.48177	FALSE	FALSE	FALSE	ebi-a-GCST006097	19	45814908	0.00221122	377234	0.58	Moderate to vigorous physical activity levels || id:ebi-a-GCST006097	Moderate to vigorous physical activity levels	Moderate to vigorous physical activity levels || ||	TRUE	igd	19	45814908	0.000927194	1.99986e-12	470941	ebi-a-GCST90029012	Educational attainment (college completion) || id:ebi-a-GCST90029012	TRUE	reported	igd	2	1	TRUE
179	rs72673546	T	C	T	C	-0.0114576	0.00629888	0.098099	0.097995	FALSE	FALSE	FALSE	ebi-a-GCST006097	14	29834740	0.00370366	377234	0.089	Moderate to vigorous physical activity levels || id:ebi-a-GCST006097	Moderate to vigorous physical activity levels	Moderate to vigorous physical activity levels || ||	TRUE	igd	14	29834740	0.00155233	3.10027e-13	470941	ebi-a-GCST90029012	Educational attainment (college completion) || id:ebi-a-GCST90029012	TRUE	reported	igd	2	1	TRUE
180	rs72829857	G	A	G	A	0.00896512	0.00338596	0.233987	0.23412	FALSE	FALSE	FALSE	ebi-a-GCST006097	6	16966052	0.00261283	377234	0.2	Moderate to vigorous physical activity levels || id:ebi-a-GCST006097	Moderate to vigorous physical activity levels	Moderate to vigorous physical activity levels || ||	TRUE	igd	6	16966052	0.00109428	2.99985e-16	470941	ebi-a-GCST90029012	Educational attainment (college completion) || id:ebi-a-GCST90029012	TRUE	reported	igd	2	1	TRUE
181	rs72915557	A	G	A	G	-0.0130068	0.0114302	0.059743	0.059519	FALSE	FALSE	FALSE	ebi-a-GCST006097	2	175199092	0.00467894	377234	0.015	Moderate to vigorous physical activity levels || id:ebi-a-GCST006097	Moderate to vigorous physical activity levels	Moderate to vigorous physical activity levels || ||	TRUE	igd	2	175199092	0.00195021	2.60016e-11	470941	ebi-a-GCST90029012	Educational attainment (college completion) || id:ebi-a-GCST90029012	TRUE	reported	igd	2	1	TRUE
182	rs72977992	A	G	A	G	-0.0113083	0.00305926	0.065495	0.06553	FALSE	FALSE	FALSE	ebi-a-GCST006097	6	140725721	0.00446523	377234	0.49	Moderate to vigorous physical activity levels || id:ebi-a-GCST006097	Moderate to vigorous physical activity levels	Moderate to vigorous physical activity levels || ||	TRUE	igd	6	140725721	0.00186977	1.2e-09	470941	ebi-a-GCST90029012	Educational attainment (college completion) || id:ebi-a-GCST90029012	TRUE	reported	igd	2	1	TRUE
183	rs736282	C	T	C	T	-0.00545882	0.000178172	0.521054	0.520885	FALSE	FALSE	FALSE	ebi-a-GCST006097	14	94287860	0.00221079	377234	0.94	Moderate to vigorous physical activity levels || id:ebi-a-GCST006097	Moderate to vigorous physical activity levels	Moderate to vigorous physical activity levels || ||	TRUE	igd	14	94287860	0.000926786	6.19998e-09	470941	ebi-a-GCST90029012	Educational attainment (college completion) || id:ebi-a-GCST90029012	TRUE	reported	igd	2	1	TRUE
184	rs74762347	C	T	C	T	0.00644056	-0.00445546	0.245551	0.245568	FALSE	FALSE	FALSE	ebi-a-GCST006097	6	114627683	0.00256553	377234	0.0819993	Moderate to vigorous physical activity levels || id:ebi-a-GCST006097	Moderate to vigorous physical activity levels	Moderate to vigorous physical activity levels || ||	TRUE	igd	6	114627683	0.00107387	1.5e-09	470941	ebi-a-GCST90029012	Educational attainment (college completion) || id:ebi-a-GCST90029012	TRUE	reported	igd	2	1	TRUE
185	rs7526112	G	T	G	T	-0.00893643	0.00862978	0.362133	0.361679	FALSE	FALSE	FALSE	ebi-a-GCST006097	1	93747683	0.00229256	377234	0.00017	Moderate to vigorous physical activity levels || id:ebi-a-GCST006097	Moderate to vigorous physical activity levels	Moderate to vigorous physical activity levels || ||	TRUE	igd	1	93747683	0.000957607	2.29985e-20	470941	ebi-a-GCST90029012	Educational attainment (college completion) || id:ebi-a-GCST90029012	TRUE	reported	igd	2	1	TRUE
186	rs7526730	T	C	T	C	-0.00720052	0.00143015	0.140259	0.140161	FALSE	FALSE	FALSE	ebi-a-GCST006097	1	111065753	0.00313037	377234	0.649999	Moderate to vigorous physical activity levels || id:ebi-a-GCST006097	Moderate to vigorous physical activity levels	Moderate to vigorous physical activity levels || ||	TRUE	igd	1	111065753	0.00130738	3.09999e-08	470941	ebi-a-GCST90029012	Educational attainment (college completion) || id:ebi-a-GCST90029012	TRUE	reported	igd	2	1	TRUE
187	rs7548936	C	G	C	G	-0.0084406	0.0075517	0.373107	0.372206	FALSE	TRUE	FALSE	ebi-a-GCST006097	1	91207757	0.00228136	377234	0.000929994	Moderate to vigorous physical activity levels || id:ebi-a-GCST006097	Moderate to vigorous physical activity levels	Moderate to vigorous physical activity levels || ||	TRUE	igd	1	91207757	0.000952125	2.60016e-19	470941	ebi-a-GCST90029012	Educational attainment (college completion) || id:ebi-a-GCST90029012	TRUE	reported	igd	2	1	TRUE
188	rs75775827	A	G	A	G	-0.0100918	4.7299e-05	0.093709	0.093549	FALSE	FALSE	FALSE	ebi-a-GCST006097	6	88197928	0.00378945	377234	0.99	Moderate to vigorous physical activity levels || id:ebi-a-GCST006097	Moderate to vigorous physical activity levels	Moderate to vigorous physical activity levels || ||	TRUE	igd	6	88197928	0.00158577	2.59998e-10	470941	ebi-a-GCST90029012	Educational attainment (college completion) || id:ebi-a-GCST90029012	TRUE	reported	igd	2	1	TRUE
189	rs75973558	G	A	G	A	-0.00819596	0.00878647	0.130104	0.129822	FALSE	FALSE	FALSE	ebi-a-GCST006097	5	26880925	0.00327783	377234	0.00729995	Moderate to vigorous physical activity levels || id:ebi-a-GCST006097	Moderate to vigorous physical activity levels	Moderate to vigorous physical activity levels || ||	TRUE	igd	5	26880925	0.00137045	1.09999e-09	470941	ebi-a-GCST90029012	Educational attainment (college completion) || id:ebi-a-GCST90029012	TRUE	reported	igd	2	1	TRUE
190	rs7599087	C	T	C	T	-0.00664359	0.00237029	0.215982	0.215992	FALSE	FALSE	FALSE	ebi-a-GCST006097	2	29039575	0.00269953	377234	0.38	Moderate to vigorous physical activity levels || id:ebi-a-GCST006097	Moderate to vigorous physical activity levels	Moderate to vigorous physical activity levels || ||	TRUE	igd	2	29039575	0.00112738	3.40001e-09	470941	ebi-a-GCST90029012	Educational attainment (college completion) || id:ebi-a-GCST90029012	TRUE	reported	igd	2	1	TRUE
191	rs76076331	T	C	T	C	0.00791439	-0.00307336	0.123749	0.123884	FALSE	FALSE	FALSE	ebi-a-GCST006097	2	10977585	0.00336553	377234	0.36	Moderate to vigorous physical activity levels || id:ebi-a-GCST006097	Moderate to vigorous physical activity levels	Moderate to vigorous physical activity levels || ||	TRUE	igd	2	10977585	0.00140571	8.50002e-09	470941	ebi-a-GCST90029012	Educational attainment (college completion) || id:ebi-a-GCST90029012	TRUE	reported	igd	2	1	TRUE
192	rs7624274	A	T	A	T	0.00729698	0.00469758	0.437955	0.438833	FALSE	TRUE	TRUE	ebi-a-GCST006097	3	71578737	0.00222913	377234	0.0350002	Moderate to vigorous physical activity levels || id:ebi-a-GCST006097	Moderate to vigorous physical activity levels	Moderate to vigorous physical activity levels || ||	TRUE	igd	3	71578737	0.000932296	2.49977e-15	470941	ebi-a-GCST90029012	Educational attainment (college completion) || id:ebi-a-GCST90029012	TRUE	reported	igd	2	1	FALSE
193	rs76577427	G	C	G	C	-0.0101046	0.00119689	0.106171	0.106232	FALSE	TRUE	FALSE	ebi-a-GCST006097	1	110761099	0.00359177	377234	0.74	Moderate to vigorous physical activity levels || id:ebi-a-GCST006097	Moderate to vigorous physical activity levels	Moderate to vigorous physical activity levels || ||	TRUE	igd	1	110761099	0.00150058	1.10002e-11	470941	ebi-a-GCST90029012	Educational attainment (college completion) || id:ebi-a-GCST90029012	TRUE	reported	igd	2	1	TRUE
194	rs7698230	A	G	A	G	0.006056	-0.00306953	0.455783	0.456182	FALSE	FALSE	FALSE	ebi-a-GCST006097	4	45979755	0.00222234	377234	0.17	Moderate to vigorous physical activity levels || id:ebi-a-GCST006097	Moderate to vigorous physical activity levels	Moderate to vigorous physical activity levels || ||	TRUE	igd	4	45979755	0.00092994	1.79999e-10	470941	ebi-a-GCST90029012	Educational attainment (college completion) || id:ebi-a-GCST90029012	TRUE	reported	igd	2	1	TRUE
195	rs77128898	T	C	T	C	-0.0144094	0.00213629	0.035334	0.035151	FALSE	FALSE	FALSE	ebi-a-GCST006097	11	61313525	0.00611159	377234	0.73	Moderate to vigorous physical activity levels || id:ebi-a-GCST006097	Moderate to vigorous physical activity levels	Moderate to vigorous physical activity levels || ||	TRUE	igd	11	61313525	0.00255214	1.09999e-08	470941	ebi-a-GCST90029012	Educational attainment (college completion) || id:ebi-a-GCST90029012	TRUE	reported	igd	2	1	TRUE
196	rs772921	T	C	T	C	0.0061179	-0.00360731	0.341233	0.341458	FALSE	FALSE	FALSE	ebi-a-GCST006097	12	56403577	0.0023229	377234	0.12	Moderate to vigorous physical activity levels || id:ebi-a-GCST006097	Moderate to vigorous physical activity levels	Moderate to vigorous physical activity levels || ||	TRUE	igd	12	56403577	0.000972844	3.50002e-10	470941	ebi-a-GCST90029012	Educational attainment (college completion) || id:ebi-a-GCST90029012	TRUE	reported	igd	2	1	TRUE
197	rs7742212	A	G	A	G	-0.00564152	0.00319624	0.562622	0.562975	FALSE	FALSE	FALSE	ebi-a-GCST006097	6	128328833	0.00224426	377234	0.15	Moderate to vigorous physical activity levels || id:ebi-a-GCST006097	Moderate to vigorous physical activity levels	Moderate to vigorous physical activity levels || ||	TRUE	igd	6	128328833	0.000939399	1e-09	470941	ebi-a-GCST90029012	Educational attainment (college completion) || id:ebi-a-GCST90029012	TRUE	reported	igd	2	1	TRUE
198	rs7757476	A	G	A	G	0.00895771	-0.00137067	0.186928	0.186959	FALSE	FALSE	FALSE	ebi-a-GCST006097	6	14711961	0.00287797	377234	0.630001	Moderate to vigorous physical activity levels || id:ebi-a-GCST006097	Moderate to vigorous physical activity levels	Moderate to vigorous physical activity levels || ||	TRUE	igd	6	14711961	0.00120506	8.30042e-14	470941	ebi-a-GCST90029012	Educational attainment (college completion) || id:ebi-a-GCST90029012	TRUE	reported	igd	2	1	TRUE
199	rs77719387	A	T	A	T	-0.0226266	0.00690377	0.017653	0.017644	FALSE	TRUE	FALSE	ebi-a-GCST006097	3	49917021	0.0089017	377234	0.44	Moderate to vigorous physical activity levels || id:ebi-a-GCST006097	Moderate to vigorous physical activity levels	Moderate to vigorous physical activity levels || ||	TRUE	igd	3	49917021	0.0037198	9.40005e-10	470941	ebi-a-GCST90029012	Educational attainment (college completion) || id:ebi-a-GCST90029012	TRUE	reported	igd	2	1	TRUE
200	rs7868984	C	T	C	T	0.0127305	-0.00538576	0.416097	0.416785	FALSE	FALSE	FALSE	ebi-a-GCST006097	9	23357826	0.00223747	377234	0.016	Moderate to vigorous physical activity levels || id:ebi-a-GCST006097	Moderate to vigorous physical activity levels	Moderate to vigorous physical activity levels || ||	TRUE	igd	9	23357826	0.000937331	1.39991e-42	470941	ebi-a-GCST90029012	Educational attainment (college completion) || id:ebi-a-GCST90029012	TRUE	reported	igd	2	1	TRUE
201	rs790643	T	C	T	C	-0.00659645	0.00834585	0.191709	0.191264	FALSE	FALSE	FALSE	ebi-a-GCST006097	10	106780515	0.00280632	377234	0.00290001	Moderate to vigorous physical activity levels || id:ebi-a-GCST006097	Moderate to vigorous physical activity levels	Moderate to vigorous physical activity levels || ||	TRUE	igd	10	106780515	0.00117383	1.09999e-08	470941	ebi-a-GCST90029012	Educational attainment (college completion) || id:ebi-a-GCST90029012	TRUE	reported	igd	2	1	TRUE
202	rs7920624	T	A	T	A	-0.00593219	0.000435613	0.537014	0.536978	FALSE	TRUE	TRUE	ebi-a-GCST006097	10	67963186	0.00222053	377234	0.84	Moderate to vigorous physical activity levels || id:ebi-a-GCST006097	Moderate to vigorous physical activity levels	Moderate to vigorous physical activity levels || ||	TRUE	igd	10	67963186	0.00092968	1.6e-10	470941	ebi-a-GCST90029012	Educational attainment (college completion) || id:ebi-a-GCST90029012	TRUE	reported	igd	2	1	FALSE
203	rs7921305	A	G	A	G	0.00817572	-0.00388429	0.252841	0.253077	FALSE	FALSE	FALSE	ebi-a-GCST006097	10	133775196	0.00253626	377234	0.13	Moderate to vigorous physical activity levels || id:ebi-a-GCST006097	Moderate to vigorous physical activity levels	Moderate to vigorous physical activity levels || ||	TRUE	igd	10	133775196	0.0010625	1.20005e-14	470941	ebi-a-GCST90029012	Educational attainment (college completion) || id:ebi-a-GCST90029012	TRUE	reported	igd	2	1	TRUE
204	rs7924036	T	G	T	G	0.00526724	-0.00070596	0.503576	0.503653	FALSE	FALSE	FALSE	ebi-a-GCST006097	10	65191645	0.00220538	377234	0.75	Moderate to vigorous physical activity levels || id:ebi-a-GCST006097	Moderate to vigorous physical activity levels	Moderate to vigorous physical activity levels || ||	TRUE	igd	10	65191645	0.000923388	7.19996e-09	470941	ebi-a-GCST90029012	Educational attainment (college completion) || id:ebi-a-GCST90029012	TRUE	reported	igd	2	1	TRUE
205	rs79269403	A	G	A	G	0.0070175	-0.0089749	0.230982	0.230936	FALSE	FALSE	FALSE	ebi-a-GCST006097	3	108036819	0.00262959	377234	0.00064	Moderate to vigorous physical activity levels || id:ebi-a-GCST006097	Moderate to vigorous physical activity levels	Moderate to vigorous physical activity levels || ||	TRUE	igd	3	108036819	0.00109928	1.79999e-10	470941	ebi-a-GCST90029012	Educational attainment (college completion) || id:ebi-a-GCST90029012	TRUE	reported	igd	2	1	TRUE
206	rs7966054	C	T	C	T	-0.00510947	0.00461992	0.565993	0.565191	FALSE	FALSE	FALSE	ebi-a-GCST006097	12	14551025	0.00222082	377234	0.0369999	Moderate to vigorous physical activity levels || id:ebi-a-GCST006097	Moderate to vigorous physical activity levels	Moderate to vigorous physical activity levels || ||	TRUE	igd	12	14551025	0.000930088	3.40001e-08	470941	ebi-a-GCST90029012	Educational attainment (college completion) || id:ebi-a-GCST90029012	TRUE	reported	igd	2	1	TRUE
207	rs79918827	A	G	A	G	-0.0150036	-0.0220357	0.03201	0.031859	FALSE	FALSE	FALSE	ebi-a-GCST006097	19	54945929	0.00628121	377234	0.000449997	Moderate to vigorous physical activity levels || id:ebi-a-GCST006097	Moderate to vigorous physical activity levels	Moderate to vigorous physical activity levels || ||	TRUE	igd	19	54945929	0.00262767	6.49995e-09	470941	ebi-a-GCST90029012	Educational attainment (college completion) || id:ebi-a-GCST90029012	TRUE	reported	igd	2	1	TRUE
208	rs806789	A	C	A	C	0.00954452	0.00391154	0.472121	0.472654	FALSE	FALSE	FALSE	ebi-a-GCST006097	6	26229161	0.00220905	377234	0.0769999	Moderate to vigorous physical activity levels || id:ebi-a-GCST006097	Moderate to vigorous physical activity levels	Moderate to vigorous physical activity levels || ||	TRUE	igd	6	26229161	0.00103369	2.29985e-20	470941	ebi-a-GCST90029012	Educational attainment (college completion) || id:ebi-a-GCST90029012	TRUE	reported	igd	2	1	TRUE
209	rs868698	T	G	T	G	-0.00963405	-0.000179576	0.11684	0.116615	FALSE	FALSE	FALSE	ebi-a-GCST006097	17	19185211	0.00343533	377234	0.96	Moderate to vigorous physical activity levels || id:ebi-a-GCST006097	Moderate to vigorous physical activity levels	Moderate to vigorous physical activity levels || ||	TRUE	igd	17	19185211	0.00143816	2.09991e-11	470941	ebi-a-GCST90029012	Educational attainment (college completion) || id:ebi-a-GCST90029012	TRUE	reported	igd	2	1	TRUE
210	rs9284954	A	C	A	C	0.00531798	-0.00348839	0.544218	0.544433	FALSE	FALSE	FALSE	ebi-a-GCST006097	4	176648332	0.00223015	377234	0.12	Moderate to vigorous physical activity levels || id:ebi-a-GCST006097	Moderate to vigorous physical activity levels	Moderate to vigorous physical activity levels || ||	TRUE	igd	4	176648332	0.000932877	1.7e-08	470941	ebi-a-GCST90029012	Educational attainment (college completion) || id:ebi-a-GCST90029012	TRUE	reported	igd	2	1	TRUE
211	rs9324380	C	G	C	G	0.0104644	-0.00501127	0.876445	0.876616	FALSE	TRUE	FALSE	ebi-a-GCST006097	1	98461132	0.0033537	377234	0.14	Moderate to vigorous physical activity levels || id:ebi-a-GCST006097	Moderate to vigorous physical activity levels	Moderate to vigorous physical activity levels || ||	TRUE	igd	1	98461132	0.00139999	8.69961e-14	470941	ebi-a-GCST90029012	Educational attainment (college completion) || id:ebi-a-GCST90029012	TRUE	reported	igd	2	1	TRUE
212	rs9436863	C	A	C	A	0.00932395	0.000508753	0.095588	0.095468	FALSE	FALSE	FALSE	ebi-a-GCST006097	1	69416180	0.00374893	377234	0.89	Moderate to vigorous physical activity levels || id:ebi-a-GCST006097	Moderate to vigorous physical activity levels	Moderate to vigorous physical activity levels || ||	TRUE	igd	1	69416180	0.00156538	2.5e-09	470941	ebi-a-GCST90029012	Educational attainment (college completion) || id:ebi-a-GCST90029012	TRUE	reported	igd	2	1	TRUE
213	rs9557427	T	C	T	C	-0.00650964	-0.00234557	0.308319	0.308273	FALSE	FALSE	FALSE	ebi-a-GCST006097	13	101055584	0.00240772	377234	0.33	Moderate to vigorous physical activity levels || id:ebi-a-GCST006097	Moderate to vigorous physical activity levels	Moderate to vigorous physical activity levels || ||	TRUE	igd	13	101055584	0.00100932	1.79999e-10	470941	ebi-a-GCST90029012	Educational attainment (college completion) || id:ebi-a-GCST90029012	TRUE	reported	igd	2	1	TRUE
214	rs9879265	C	T	C	T	-0.00564155	0.0011424	0.385868	0.385534	FALSE	FALSE	FALSE	ebi-a-GCST006097	3	161355163	0.00226195	377234	0.61	Moderate to vigorous physical activity levels || id:ebi-a-GCST006097	Moderate to vigorous physical activity levels	Moderate to vigorous physical activity levels || ||	TRUE	igd	3	161355163	0.000946058	1.6e-09	470941	ebi-a-GCST90029012	Educational attainment (college completion) || id:ebi-a-GCST90029012	TRUE	reported	igd	2	1	TRUE
215	rs9891803	T	C	T	C	-0.00512547	0.00287223	0.488657	0.488508	FALSE	FALSE	FALSE	ebi-a-GCST006097	17	31609815	0.00221515	377234	0.19	Moderate to vigorous physical activity levels || id:ebi-a-GCST006097	Moderate to vigorous physical activity levels	Moderate to vigorous physical activity levels || ||	TRUE	igd	17	31609815	0.0009282	3.89996e-08	470941	ebi-a-GCST90029012	Educational attainment (college completion) || id:ebi-a-GCST90029012	TRUE	reported	igd	2	1	TRUE
216	rs9934839	G	A	G	A	-0.0070231	-0.00259591	0.523403	0.523274	FALSE	FALSE	FALSE	ebi-a-GCST006097	16	1252259	0.00221365	377234	0.24	Moderate to vigorous physical activity levels || id:ebi-a-GCST006097	Moderate to vigorous physical activity levels	Moderate to vigorous physical activity levels || ||	TRUE	igd	16	1252259	0.000927215	5.00035e-14	470941	ebi-a-GCST90029012	Educational attainment (college completion) || id:ebi-a-GCST90029012	TRUE	reported	igd	2	1	TRUE
217	rs9964724	T	C	T	C	0.0106238	0.000573802	0.681923	0.682804	FALSE	FALSE	FALSE	ebi-a-GCST006097	18	35159124	0.00237181	377234	0.81	Moderate to vigorous physical activity levels || id:ebi-a-GCST006097	Moderate to vigorous physical activity levels	Moderate to vigorous physical activity levels || ||	TRUE	igd	18	35159124	0.000993376	8.10028e-27	470941	ebi-a-GCST90029012	Educational attainment (college completion) || id:ebi-a-GCST90029012	TRUE	reported	igd	2	1	TRUE

## Sheet: Table S2
Table S2 The strength of Instrumental variables for educational attainment (significant level of P < 5e-08)
Note: *EAF：effect allele frequency; SE: standard error; SNP, single nucleotide polymorphism;
	SNP	EAF	beta	SE	N	R2	F
1	rs10045552	0.341779	0.00542852	0.000974206	470941	6.59274e-05	31.0498
2	rs1013014	0.381889	0.00525749	0.00094881	470941	6.51934e-05	30.7041
3	rs10189857	0.432123	-0.00686432	0.000929889	470941	0.000115695	54.4918
4	rs10200608	0.281178	0.00563142	0.00102335	470941	6.42973e-05	30.2821
5	rs10205057	0.560206	0.00552423	0.000926936	470941	7.54127e-05	35.5175
6	rs1020875	0.849381	0.0073524	0.00129308	470941	6.86454e-05	32.33
7	rs10239094	0.549305	-0.00542861	0.000928413	470941	7.25933e-05	34.1895
8	rs10431632	0.548698	0.00559866	0.0009482	470941	7.40235e-05	34.8631
9	rs10484022	0.487215	0.00507562	0.000925677	470941	6.38359e-05	30.0647
10	rs1050847	0.575146	0.00610608	0.000938276	470941	8.99204e-05	42.3508
11	rs10518019	0.477094	0.00673232	0.000922068	470941	0.000113185	53.3091
12	rs10752262	0.428925	0.00573414	0.000933482	470941	8.01168e-05	37.7331
13	rs10911634	0.398718	-0.00591639	0.000938774	470941	8.43312e-05	39.7182
14	rs10931821	0.524138	0.00721451	0.000924646	470941	0.000129253	60.8781
15	rs10934957	0.524582	0.00518089	0.000929348	470941	6.59868e-05	31.0778
16	rs10940919	0.588162	-0.00575479	0.000938383	470941	7.98542e-05	37.6094
17	rs11011942	0.225457	0.00654813	0.00110852	470941	7.40882e-05	34.8936
18	rs11097376	0.549791	-0.00556586	0.000933984	470941	7.54026e-05	35.5127
19	rs11155821	0.634706	0.0067183	0.000959874	470941	0.000104011	48.9879
20	rs11158800	0.50128	-0.0062643	0.000926298	470941	9.71035e-05	45.7343
21	rs112139144	0.209113	-0.00658962	0.00113604	470941	7.14391e-05	33.6459
22	rs11245344	0.571029	-0.00552667	0.000934185	470941	7.43126e-05	34.9993
23	rs11249939	0.614219	0.00703837	0.00127412	470941	6.47931e-05	30.5156
24	rs114468556	0.046521	0.0124035	0.00222057	470941	6.62467e-05	31.2002
25	rs11532322	0.75272	-0.00833233	0.00107177	470941	0.000128324	60.4405
26	rs11540358	0.306431	0.00724489	0.00100058	470941	0.000111313	52.4274
27	rs11572842	0.338719	0.00643487	0.000984729	470941	9.06651e-05	42.7016
28	rs11635966	0.360919	-0.00578735	0.000967798	470941	7.5926e-05	35.7592
29	rs11663602	0.276637	-0.00596254	0.00103621	470941	7.03024e-05	33.1105
30	rs11669334	0.180257	0.00764407	0.00121672	470941	8.38041e-05	39.4699
31	rs11678980	0.461685	-0.00910289	0.000954387	470941	0.000193134	90.972
32	rs11690224	0.195565	0.00708415	0.00116252	470941	7.8845e-05	37.1341
33	rs11703948	0.101521	0.0115348	0.00153107	470941	0.000120507	56.7581
34	rs11732657	0.740714	-0.00650316	0.00105706	470941	8.03615e-05	37.8484
35	rs11764590	0.185892	0.00788213	0.00118625	470941	9.37406e-05	44.1502
36	rs11775333	0.385969	-0.00801175	0.000950302	470941	0.000150904	71.0771
37	rs117799466	0.337335	0.00769191	0.00101274	470941	0.000122476	57.686
38	rs11780699	0.296765	-0.00601115	0.00101108	470941	7.5049e-05	35.3462
39	rs118083122	0.017269	0.0241023	0.0037648	470941	8.7022e-05	40.9856
40	rs11831208	0.319362	-0.00555925	0.000987917	470941	6.72351e-05	31.6657
41	rs11871429	0.226378	-0.00604194	0.00110421	470941	6.35705e-05	29.9397
42	rs11885093	0.433314	0.00550971	0.000928006	470941	7.4844e-05	35.2496
43	rs12079656	0.322588	-0.00795391	0.000984354	470941	0.000138622	65.2915
44	rs12218315	0.151016	-0.00797506	0.00129499	470941	8.05255e-05	37.9257
45	rs12322997	0.377595	0.00578565	0.000979152	470941	7.41319e-05	34.9142
46	rs12448821	0.754385	-0.00660211	0.0010753	470941	8.00396e-05	37.6968
47	rs12468040	0.620055	-0.00696772	0.0009471	470941	0.000114914	54.1237
48	rs12526814	0.570298	0.00566346	0.000958279	470941	7.41619e-05	34.9283
49	rs12534506	0.491865	0.00564369	0.000941969	470941	7.62173e-05	35.8964
50	rs1254989	0.464692	0.00689442	0.000925562	470941	0.000117806	55.4859
51	rs12554151	0.167433	-0.00787354	0.00124144	470941	8.54053e-05	40.2241
52	rs12681504	0.290577	0.00568618	0.00101612	470941	6.64899e-05	31.3148
53	rs12705284	0.58797	-0.00598757	0.00093809	470941	8.64984e-05	40.739
54	rs12735232	0.157511	0.00809702	0.00126354	470941	8.71903e-05	41.0649
55	rs1277060	0.254506	-0.00609406	0.00106922	470941	6.89736e-05	32.4846
56	rs12991254	0.399557	0.00990002	0.0009407	470941	0.000235126	110.756
57	rs13018621	0.03343	-0.0152868	0.00262939	470941	7.17671e-05	33.8004
58	rs13090388	0.306266	0.0138194	0.00100021	470941	0.000405185	190.895
59	rs1334297	0.735404	0.00994863	0.00104891	470941	0.000190986	89.9598
60	rs13409451	0.39083	0.00682094	0.000944596	470941	0.000110709	52.1428
61	rs1363862	0.277297	-0.00580691	0.00103498	470941	6.68391e-05	31.4793
62	rs1391438	0.687774	-0.0077406	0.000994885	470941	0.000128523	60.5343
63	rs1407495	0.194483	0.00728521	0.0011774	470941	8.12895e-05	38.2855
64	rs1423920	0.631024	0.00607007	0.000959668	470941	8.49458e-05	40.0077
65	rs1441098	0.544042	0.00534366	0.000926277	470941	7.06641e-05	33.2808
66	rs1469921	0.382671	0.00707676	0.000948267	470941	0.000118247	55.6937
67	rs149406097	0.03721	-0.0135241	0.00243154	470941	6.56839e-05	30.9351
68	rs1575676	0.368532	-0.00557022	0.000956066	470941	7.20728e-05	33.9443
69	rs1620977	0.730839	-0.00965934	0.00103861	470941	0.00018363	86.4944
70	rs1698135	0.221322	0.00629631	0.00111936	470941	6.71795e-05	31.6396
71	rs17425572	0.527372	-0.00583626	0.000926395	470941	8.42701e-05	39.6894
72	rs17504871	0.553946	-0.00632379	0.000932215	470941	9.77043e-05	46.0173
73	rs175325	0.602595	-0.00528533	0.000947381	470941	6.60845e-05	31.1238
74	rs17669337	0.413209	-0.00559321	0.000934273	470941	7.60983e-05	35.8404
75	rs1812587	0.456757	-0.00623281	0.000928033	470941	9.57707e-05	45.1065
76	rs1861047	0.344794	0.00595686	0.000973654	470941	7.94739e-05	37.4303
77	rs1865407	0.865707	0.0082744	0.00135882	470941	7.87315e-05	37.0806
78	rs1888187	0.337557	-0.00589402	0.000980426	470941	7.6735e-05	36.1403
79	rs1913145	0.538173	-0.00600987	0.000929697	470941	8.87242e-05	41.7874
80	rs1914391	0.4417	-0.00702847	0.000930145	470941	0.000121227	57.0977
81	rs1940711	0.252528	-0.0063136	0.00106269	470941	7.49449e-05	35.2971
82	rs1961268	0.401635	0.00514126	0.000940834	470941	6.34044e-05	29.8615
83	rs2128941	0.478566	0.00528494	0.000925023	470941	6.93072e-05	32.6417
84	rs214626	0.182295	0.00659653	0.00119485	470941	6.47157e-05	30.4791
85	rs215614	0.627951	0.00671771	0.000955198	470941	0.000105013	49.46
86	rs2189659	0.544626	0.00608616	0.000931784	470941	9.05838e-05	42.6633
87	rs2189659	0.544626	0.00608616	0.000931784	470941	9.05838e-05	42.6633
88	rs2201718	0.462923	0.0064791	0.000924702	470941	0.000104235	49.0935
89	rs2242523	0.457013	0.00566004	0.000932666	470941	7.81963e-05	36.8286
90	rs2252383	0.654733	-0.00570441	0.000965246	470941	7.41561e-05	34.9256
91	rs2299098	0.195952	0.00729191	0.00116668	470941	8.29424e-05	39.064
92	rs2341336	0.838283	-0.00768894	0.00126857	470941	7.80016e-05	36.7369
93	rs2388334	0.482776	0.0130531	0.000925471	470941	0.000422233	198.93
94	rs2455775	0.12888	-0.00791016	0.00138201	470941	6.95587e-05	32.7602
95	rs2478208	0.515741	-0.00630964	0.000926231	470941	9.85284e-05	46.4054
96	rs2717609	0.465928	0.00513089	0.000933656	470941	6.41235e-05	30.2002
97	rs2718794	0.877313	0.00771183	0.00140192	470941	6.42501e-05	30.2598
98	rs2727565	0.257824	-0.00644295	0.00105569	470941	7.90853e-05	37.2473
99	rs2765042	0.366543	-0.00612172	0.00096191	470941	8.59952e-05	40.502
100	rs2786847	0.579594	-0.00838706	0.000938254	470941	0.000169644	79.9055
101	rs28591249	0.482114	-0.00700923	0.0009195	470941	0.000123372	58.1079
102	rs2860049	0.390461	-0.00619336	0.000951117	470941	9.00283e-05	42.4017
103	rs2885198	0.466427	-0.00621827	0.000930903	470941	9.47377e-05	44.6199
104	rs2974337	0.500248	0.00541215	0.000922586	470941	7.30681e-05	34.4131
105	rs3021146	0.32623	0.00782256	0.000983132	470941	0.000134415	63.31
106	rs303752	0.408603	-0.00678699	0.000953091	470941	0.000107664	50.7089
107	rs335466	0.561827	-0.00590592	0.000928835	470941	8.58409e-05	40.4293
108	rs34190234	0.416658	0.0050996	0.00094839	470941	6.13911e-05	28.9132
109	rs34224566	0.266152	-0.00674602	0.00104481	470941	8.85148e-05	41.6887
110	rs34281671	0.355789	-0.00581592	0.000962078	470941	7.75918e-05	36.5439
111	rs34373811	0.23854	0.00877251	0.00108443	470941	0.000138937	65.4399
112	rs34538116	0.186493	0.00699836	0.00120974	470941	7.10577e-05	33.4662
113	rs34811474	0.231243	0.00686648	0.00109337	470941	8.37396e-05	39.4396
114	rs350201	0.297693	-0.00611385	0.00101355	470941	7.72572e-05	36.3863
115	rs35623690	0.352935	0.00952363	0.000964498	470941	0.000206988	97.4991
116	rs35626515	0.405785	-0.00728934	0.000941348	470941	0.000127308	59.9617
117	rs35649565	0.244891	0.00655761	0.00107535	470941	7.8957e-05	37.1869
118	rs35811586	0.056228	0.0135786	0.00199561	470941	9.82991e-05	46.2974
119	rs360947	0.56214	0.00525114	0.000933407	470941	6.72e-05	31.6492
120	rs36572	0.540689	-0.0055477	0.000928773	470941	7.57543e-05	35.6784
121	rs367117	0.467528	0.00539304	0.000925366	470941	7.21178e-05	33.9655
122	rs3747631	0.209229	0.0098962	0.00113034	470941	0.000162735	76.6508
123	rs3800925	0.225094	-0.00888658	0.00110534	470941	0.000137231	64.6362
124	rs3812257	0.419177	0.00577657	0.000936195	470941	8.08362e-05	38.072
125	rs3908618	0.776427	0.00615232	0.00111374	470941	6.47911e-05	30.5146
126	rs4246167	0.662515	0.00559757	0.000977816	470941	6.95806e-05	32.7705
127	rs4337674	0.204663	-0.00667814	0.0011475	470941	7.19131e-05	33.8691
128	rs4339163	0.521222	0.00641293	0.000921335	470941	0.000102865	48.448
129	rs4353993	0.130636	-0.00748033	0.00137292	470941	6.30314e-05	29.6858
130	rs4387263	0.239421	-0.00615234	0.00108139	470941	6.87258e-05	32.3679
131	rs4491284	0.281161	-0.00565226	0.00103141	470941	6.37657e-05	30.0317
132	rs4531435	0.537394	0.00529341	0.000926121	470941	6.93648e-05	32.6688
133	rs455868	0.800028	-0.00728324	0.00115269	470941	8.47658e-05	39.9229
134	rs4567409	0.49794	-0.00556616	0.000923256	470941	7.71733e-05	36.3467
135	rs4700393	0.519074	0.0093731	0.000923479	470941	0.000218701	103.017
136	rs4705755	0.506225	0.00534988	0.000923	470941	7.13325e-05	33.5956
137	rs4731366	0.740643	-0.00637835	0.00105317	470941	7.78788e-05	36.679
138	rs4757957	0.680127	0.00555367	0.000991782	470941	6.65782e-05	31.3564
139	rs4760188	0.703928	0.00557456	0.00101122	470941	6.45261e-05	30.3898
140	rs4808762	0.290869	-0.00632618	0.00101776	470941	8.20333e-05	38.6359
141	rs4887925	0.412806	0.00526414	0.000942111	470941	6.62911e-05	31.2211
142	rs4930351	0.498815	0.00635567	0.000941317	470941	9.67926e-05	45.5878
143	rs4972400	0.344886	0.00612395	0.000966356	470941	8.52679e-05	40.1594
144	rs4981625	0.728312	-0.0069037	0.00103918	470941	9.37077e-05	44.1347
145	rs521671	0.024363	-0.0164272	0.00301449	470941	6.3053e-05	29.696
146	rs533371	0.488043	0.00589251	0.000920174	470941	8.70676e-05	41.0071
147	rs549845	0.699305	0.00882349	0.00100349	470941	0.000164141	77.3131
148	rs56044892	0.211119	-0.00759727	0.00115682	470941	9.15751e-05	43.1302
149	rs56099375	0.241979	0.00605364	0.00108163	470941	6.6509e-05	31.3238
150	rs56370807	0.232691	0.00616191	0.00109496	470941	6.72417e-05	31.6689
151	rs567203	0.678559	0.00683679	0.00100391	470941	9.84704e-05	46.3781
152	rs57352738	0.208012	-0.0089921	0.00113873	470941	0.00013239	62.3561
153	rs57985238	0.399142	0.00606131	0.000945509	470941	8.72564e-05	41.096
154	rs6002948	0.477454	-0.00560786	0.000932977	470941	7.67101e-05	36.1286
155	rs6028083	0.614598	0.00758377	0.00095699	470941	0.000133331	62.7991
156	rs6042943	0.208401	-0.0072694	0.00114198	470941	8.60352e-05	40.5208
157	rs60811752	0.014491	0.0213716	0.00389344	470941	6.39754e-05	30.1304
158	rs62061734	0.222716	-0.0103382	0.00111969	470941	0.000180988	85.2496
159	rs62184480	0.283878	-0.0076136	0.001024	470941	0.000117372	55.2813
160	rs62477728	0.563406	-0.00581226	0.000930812	470941	8.27873e-05	38.991
161	rs640177	0.581845	-0.0090629	0.000937345	470941	0.000198464	93.4832
162	rs6436555	0.509761	-0.00617661	0.000923754	470941	9.49249e-05	44.7081
163	rs6437189	0.893125	0.00860843	0.00151033	470941	6.89775e-05	32.4865
164	rs6440053	0.84122	-0.00806048	0.00126561	470941	8.61228e-05	40.5621
165	rs660001	0.210877	-0.00875971	0.0011306	470941	0.00012745	60.0288
166	rs66890092	0.561238	0.00547882	0.000929954	470941	7.36975e-05	34.7096
167	rs6696068	0.383936	-0.00607082	0.000946858	470941	8.72812e-05	41.1077
168	rs6706275	0.330837	0.00544787	0.000977207	470941	6.59911e-05	31.0798
169	rs67593591	0.125913	0.00789716	0.00140698	470941	6.68914e-05	31.5039
170	rs67651814	0.289685	-0.00673428	0.00102445	470941	9.17475e-05	43.2115
171	rs6779035	0.590962	-0.00514591	0.000938709	470941	6.3807e-05	30.0511
172	rs6861021	0.253121	0.00740207	0.00107233	470941	0.000101167	47.6483
173	rs6918725	0.519347	0.00539377	0.000926684	470941	7.19323e-05	33.8781
174	rs6991838	0.566052	0.00548555	0.000933518	470941	7.33156e-05	34.5297
175	rs702606	0.135597	-0.00767903	0.00135004	470941	6.86947e-05	32.3532
176	rs7032484	0.554779	0.00700099	0.000927519	470941	0.000120963	56.9733
177	rs7233920	0.226885	-0.0063705	0.00111013	470941	6.99202e-05	32.9304
178	rs7260359	0.482164	-0.0064363	0.000927194	470941	0.000102311	48.187
179	rs72673546	0.098099	-0.0114576	0.00155233	470941	0.000115665	54.4775
180	rs72829857	0.233987	0.00896512	0.00109428	470941	0.000142504	67.1202
181	rs72915557	0.059743	-0.0130068	0.00195021	470941	9.44432e-05	44.4812
182	rs72977992	0.065495	-0.0113083	0.00186977	470941	7.76637e-05	36.5777
183	rs736282	0.521054	-0.00545882	0.000926786	470941	7.36614e-05	34.6926
184	rs74762347	0.245551	0.00644056	0.00107387	470941	7.63738e-05	35.9701
185	rs7526112	0.362133	-0.00893643	0.000957607	470941	0.000184887	87.0867
186	rs7526730	0.140259	-0.00720052	0.00130738	470941	6.44065e-05	30.3335
187	rs7548936	0.373107	-0.0084406	0.000952125	470941	0.000166848	78.5881
188	rs75775827	0.093709	-0.0100918	0.00158577	470941	8.5991e-05	40.5
189	rs75973558	0.130104	-0.00819596	0.00137045	470941	7.59406e-05	35.7661
190	rs7599087	0.215982	-0.00664359	0.00112738	470941	7.37338e-05	34.7267
191	rs76076331	0.123749	0.00791439	0.00140571	470941	6.73051e-05	31.6987
192	rs7624274	0.437955	0.00729698	0.000932296	470941	0.000130064	61.26
193	rs76577427	0.106171	-0.0101046	0.00150058	470941	9.62746e-05	45.3438
194	rs7698230	0.455783	0.006056	0.00092994	470941	9.00443e-05	42.4092
195	rs77128898	0.035334	-0.0144094	0.00255214	470941	6.76841e-05	31.8773
196	rs772921	0.341233	0.0061179	0.000972844	470941	8.39683e-05	39.5473
197	rs7742212	0.562622	-0.00564152	0.000939399	470941	7.65759e-05	36.0654
198	rs7757476	0.186928	0.00895771	0.00120506	470941	0.000117317	55.2554
199	rs77719387	0.017653	-0.0226266	0.0037198	470941	7.85595e-05	36.9996
200	rs7868984	0.416097	0.0127305	0.000937331	470941	0.000391533	184.46
201	rs790643	0.191709	-0.00659645	0.00117383	470941	6.70524e-05	31.5797
202	rs7920624	0.537014	-0.00593219	0.00092968	470941	8.64488e-05	40.7156
203	rs7921305	0.252841	0.00817572	0.0010625	470941	0.000125711	59.2096
204	rs7924036	0.503576	0.00526724	0.000923388	470941	6.90878e-05	32.5384
205	rs79269403	0.230982	0.0070175	0.00109928	470941	8.65255e-05	40.7518
206	rs7966054	0.565993	-0.00510947	0.000930088	470941	6.40781e-05	30.1788
207	rs79918827	0.03201	-0.0150036	0.00262767	470941	6.92234e-05	32.6022
208	rs806789	0.472121	0.00954452	0.00103369	470941	0.000181002	85.2561
209	rs868698	0.11684	-0.00963405	0.00143816	470941	9.52786e-05	44.8747
210	rs9284954	0.544218	0.00531798	0.000932877	470941	6.89999e-05	32.497
211	rs9324380	0.876445	0.0104644	0.00139999	470941	0.000118621	55.8698
212	rs9436863	0.095588	0.00932395	0.00156538	470941	7.53288e-05	35.4779
213	rs9557427	0.308319	-0.00650964	0.00100932	470941	8.83184e-05	41.5963
214	rs9879265	0.385868	-0.00564155	0.000946058	470941	7.55026e-05	35.5598
215	rs9891803	0.488657	-0.00512547	0.0009282	470941	6.47425e-05	30.4918
216	rs9934839	0.523403	-0.0070231	0.000927215	470941	0.000121808	57.3713
217	rs9964724	0.681923	0.0106238	0.000993376	470941	0.000242807	114.375

## Sheet: Table S3
Table S3 Instrumental variables for MVPA (significant level of P < 5e-08)
Note: *EAF：effect allele frequency; SE: standard error; SNP, single nucleotide polymorphism;
	SNP	effect_allele.exposure	other_allele.exposure	effect_allele.outcome	other_allele.outcome	beta.exposure	beta.outcome	eaf.exposure	eaf.outcome	remove	palindromic	ambiguous	id.outcome	chr	pos	se.outcome	samplesize.outcome	pval.outcome	outcome	originalname.outcome	outcome.deprecated	mr_keep.outcome	data_source.outcome	pos.exposure	samplesize.exposure	pval.exposure	chr.exposure	se.exposure	id.exposure	exposure	mr_keep.exposure	pval_origin.exposure	data_source.exposure	action	SNP_index	mr_keep
1	rs10145335	A	G	A	G	0.0141221	-0.00351182	0.250611	0.25047	FALSE	FALSE	FALSE	ebi-a-GCST90029012	14	98547748	0.00106517	470941	0.000920005	Educational attainment (college completion) || id:ebi-a-GCST90029012	Educational attainment (college completion)	Educational attainment (college completion) || ||	TRUE	igd	98547748	377234	2.69998e-08	14	0.00254139	ebi-a-GCST006097	Moderate to vigorous physical activity levels || id:ebi-a-GCST006097	TRUE	reported	igd	2	1	TRUE
2	rs1043595	A	G	A	G	-0.014411	0.00611894	0.282865	0.282668	FALSE	FALSE	FALSE	ebi-a-GCST90029012	7	128410012	0.00102776	470941	3.09999e-09	Educational attainment (college completion) || id:ebi-a-GCST90029012	Educational attainment (college completion)	Educational attainment (college completion) || ||	TRUE	igd	128410012	377234	4.30002e-09	7	0.00245416	ebi-a-GCST006097	Moderate to vigorous physical activity levels || id:ebi-a-GCST006097	TRUE	reported	igd	2	1	TRUE
3	rs1186721	A	G	A	G	0.01299	0.00025637	0.315844	0.315846	FALSE	FALSE	FALSE	ebi-a-GCST90029012	7	34974602	0.000992589	470941	0.85	Educational attainment (college completion) || id:ebi-a-GCST90029012	Educational attainment (college completion)	Educational attainment (college completion) || ||	TRUE	igd	34974602	377234	4.39997e-08	7	0.00237226	ebi-a-GCST006097	Moderate to vigorous physical activity levels || id:ebi-a-GCST006097	TRUE	reported	igd	2	1	TRUE
4	rs12912808	T	C	T	C	-0.017546	0.00109088	0.148607	0.148574	FALSE	FALSE	FALSE	ebi-a-GCST90029012	15	95292223	0.00130302	470941	0.39	Educational attainment (college completion) || id:ebi-a-GCST90029012	Educational attainment (college completion)	Educational attainment (college completion) || ||	TRUE	igd	95292223	377234	1.7e-08	15	0.00310889	ebi-a-GCST006097	Moderate to vigorous physical activity levels || id:ebi-a-GCST006097	TRUE	reported	igd	2	1	TRUE
5	rs1921981	A	G	A	G	-0.013037	0.00411154	0.325647	0.325701	FALSE	FALSE	FALSE	ebi-a-GCST90029012	21	42422547	0.000995762	470941	3.09999e-05	Educational attainment (college completion) || id:ebi-a-GCST90029012	Educational attainment (college completion)	Educational attainment (college completion) || ||	TRUE	igd	42422547	377234	3.79997e-08	21	0.00237139	ebi-a-GCST006097	Moderate to vigorous physical activity levels || id:ebi-a-GCST006097	TRUE	reported	igd	2	1	TRUE
6	rs1972763	T	C	T	C	-0.0128383	0.00557588	0.657628	0.657334	FALSE	FALSE	FALSE	ebi-a-GCST90029012	4	159860563	0.000972315	470941	8.79995e-09	Educational attainment (college completion) || id:ebi-a-GCST90029012	Educational attainment (college completion)	Educational attainment (college completion) || ||	TRUE	igd	159860563	377234	3.29997e-08	4	0.00232366	ebi-a-GCST006097	Moderate to vigorous physical activity levels || id:ebi-a-GCST006097	TRUE	reported	igd	2	1	TRUE
7	rs1974771	A	G	A	G	0.0213389	0.00239459	0.099975	0.099866	FALSE	FALSE	FALSE	ebi-a-GCST90029012	2	54278543	0.00153569	470941	0.12	Educational attainment (college completion) || id:ebi-a-GCST90029012	Educational attainment (college completion)	Educational attainment (college completion) || ||	TRUE	igd	54278543	377234	6.59994e-09	2	0.00367836	ebi-a-GCST006097	Moderate to vigorous physical activity levels || id:ebi-a-GCST006097	TRUE	reported	igd	2	1	TRUE
8	rs2035562	G	A	G	A	0.0138763	-0.000115803	0.672483	0.672051	FALSE	FALSE	FALSE	ebi-a-GCST90029012	3	85056521	0.000984363	470941	0.99	Educational attainment (college completion) || id:ebi-a-GCST90029012	Educational attainment (college completion)	Educational attainment (college completion) || ||	TRUE	igd	85056521	377234	3.89996e-09	3	0.00235606	ebi-a-GCST006097	Moderate to vigorous physical activity levels || id:ebi-a-GCST006097	TRUE	reported	igd	2	1	TRUE
9	rs2114286	G	A	G	A	0.0122453	-0.000644193	0.534243	0.534328	FALSE	FALSE	FALSE	ebi-a-GCST90029012	3	41194283	0.000927207	470941	0.5	Educational attainment (college completion) || id:ebi-a-GCST90029012	Educational attainment (college completion)	Educational attainment (college completion) || ||	TRUE	igd	41194283	377234	3.29997e-08	3	0.00221725	ebi-a-GCST006097	Moderate to vigorous physical activity levels || id:ebi-a-GCST006097	TRUE	reported	igd	2	1	TRUE
10	rs2854277	T	C	T	C	-0.0320288	0.00226506	0.082571	0.082417	FALSE	FALSE	FALSE	ebi-a-GCST90029012	6	32628084	0.00342887	470941	0.53	Educational attainment (college completion) || id:ebi-a-GCST90029012	Educational attainment (college completion)	Educational attainment (college completion) || ||	TRUE	igd	32628084	377234	2.59998e-10	6	0.00506676	ebi-a-GCST006097	Moderate to vigorous physical activity levels || id:ebi-a-GCST006097	TRUE	reported	igd	2	1	TRUE
11	rs2942127	A	G	A	G	-0.016037	-0.00530652	0.824644	0.824952	FALSE	FALSE	FALSE	ebi-a-GCST90029012	1	204420067	0.00121377	470941	1.40001e-05	Educational attainment (college completion) || id:ebi-a-GCST90029012	Educational attainment (college completion)	Educational attainment (college completion) || ||	TRUE	igd	204420067	377234	3.29997e-08	1	0.00290278	ebi-a-GCST006097	Moderate to vigorous physical activity levels || id:ebi-a-GCST006097	TRUE	reported	igd	2	1	TRUE
12	rs2988004	G	T	G	T	0.0131708	0.00100866	0.442245	0.442575	FALSE	FALSE	FALSE	ebi-a-GCST90029012	9	37044388	0.000938542	470941	0.29	Educational attainment (college completion) || id:ebi-a-GCST90029012	Educational attainment (college completion)	Educational attainment (college completion) || ||	TRUE	igd	37044388	377234	4.09996e-09	9	0.00223979	ebi-a-GCST006097	Moderate to vigorous physical activity levels || id:ebi-a-GCST006097	TRUE	reported	igd	2	1	TRUE
13	rs429358	C	T	C	T	0.0219822	0.00294829	0.154172	0.154404	FALSE	FALSE	FALSE	ebi-a-GCST90029012	19	45411941	0.00128005	470941	0.021	Educational attainment (college completion) || id:ebi-a-GCST90029012	Educational attainment (college completion)	Educational attainment (college completion) || ||	TRUE	igd	45411941	377234	6.09958e-13	19	0.00305356	ebi-a-GCST006097	Moderate to vigorous physical activity levels || id:ebi-a-GCST006097	TRUE	reported	igd	2	1	TRUE
14	rs4886868	G	T	G	T	0.0124954	0.00064751	0.585862	0.585548	FALSE	FALSE	FALSE	ebi-a-GCST90029012	15	74353561	0.000949853	470941	0.57	Educational attainment (college completion) || id:ebi-a-GCST90029012	Educational attainment (college completion)	Educational attainment (college completion) || ||	TRUE	igd	74353561	377234	3.50002e-08	15	0.00226611	ebi-a-GCST006097	Moderate to vigorous physical activity levels || id:ebi-a-GCST006097	TRUE	reported	igd	2	1	TRUE
15	rs7326482	T	G	T	G	0.0129605	-0.00205265	0.615163	0.615668	FALSE	FALSE	FALSE	ebi-a-GCST90029012	13	54037803	0.000961856	470941	0.0230001	Educational attainment (college completion) || id:ebi-a-GCST90029012	Educational attainment (college completion)	Educational attainment (college completion) || ||	TRUE	igd	54037803	377234	1.6e-08	13	0.00229416	ebi-a-GCST006097	Moderate to vigorous physical activity levels || id:ebi-a-GCST006097	TRUE	reported	igd	2	1	TRUE
16	rs77742115	C	T	C	T	0.018348	4.20811e-05	0.138319	0.138446	FALSE	FALSE	FALSE	ebi-a-GCST90029012	5	18330424	0.00133721	470941	0.94	Educational attainment (college completion) || id:ebi-a-GCST90029012	Educational attainment (college completion)	Educational attainment (college completion) || ||	TRUE	igd	18330424	377234	9.59997e-09	5	0.00319777	ebi-a-GCST006097	Moderate to vigorous physical activity levels || id:ebi-a-GCST006097	TRUE	reported	igd	2	1	TRUE
17	rs7804463	C	T	C	T	-0.0150095	0.00425398	0.470424	0.470311	FALSE	FALSE	FALSE	ebi-a-GCST90029012	7	133447651	0.000926159	470941	3.50002e-06	Educational attainment (college completion) || id:ebi-a-GCST90029012	Educational attainment (college completion)	Educational attainment (college completion) || ||	TRUE	igd	133447651	377234	1.20005e-11	7	0.00221333	ebi-a-GCST006097	Moderate to vigorous physical activity levels || id:ebi-a-GCST006097	TRUE	reported	igd	2	1	TRUE
18	rs877483	C	T	C	T	-0.0122277	0.00223305	0.566815	0.566668	FALSE	FALSE	FALSE	ebi-a-GCST90029012	3	53846741	0.00093057	470941	0.0179999	Educational attainment (college completion) || id:ebi-a-GCST90029012	Educational attainment (college completion)	Educational attainment (college completion) || ||	TRUE	igd	53846741	377234	4e-08	3	0.00222756	ebi-a-GCST006097	Moderate to vigorous physical activity levels || id:ebi-a-GCST006097	TRUE	reported	igd	2	1	TRUE
19	rs921915	C	T	C	T	0.0138882	0.00221626	0.587905	0.587756	FALSE	FALSE	FALSE	ebi-a-GCST90029012	7	50228581	0.000937387	470941	0.017	Educational attainment (college completion) || id:ebi-a-GCST90029012	Educational attainment (college completion)	Educational attainment (college completion) || ||	TRUE	igd	50228581	377234	5.69994e-10	7	0.00224013	ebi-a-GCST006097	Moderate to vigorous physical activity levels || id:ebi-a-GCST006097	TRUE	reported	igd	2	1	TRUE

## Sheet: Table S4
Table S4 The strength of Instrumental variables for MVPA (significant level of P < 5e-08)
Note: *EAF：effect allele frequency; SE: standard error; SNP, single nucleotide polymorphism;
	SNP	EAF	beta	SE	N	R2	F
1	rs10145335	0.250611	0.0141221	0.00254139	377234	8.18483e-05	30.8783
2	rs1043595	0.282865	-0.014411	0.00245416	377234	9.1397e-05	34.481
3	rs1186721	0.315844	0.01299	0.00237226	377234	7.94783e-05	29.9841
4	rs12912808	0.148607	-0.017546	0.00310889	377234	8.44302e-05	31.8525
5	rs1921981	0.325647	-0.013037	0.00237139	377234	8.01131e-05	30.2237
6	rs1972763	0.657628	-0.0128383	0.00232366	377234	8.0914e-05	30.5258
7	rs1974771	0.099975	0.0213389	0.00367836	377234	8.92043e-05	33.6537
8	rs2035562	0.672483	0.0138763	0.00235606	377234	9.19441e-05	34.6874
9	rs2114286	0.534243	0.0122453	0.00221725	377234	8.08469e-05	30.5005
10	rs2854277	0.082571	-0.0320288	0.00506676	377234	0.000105917	39.9593
11	rs2942127	0.824644	-0.016037	0.00290278	377234	8.09044e-05	30.5222
12	rs2988004	0.442245	0.0131708	0.00223979	377234	9.16556e-05	34.5786
13	rs429358	0.154172	0.0219822	0.00305356	377234	0.00013736	51.8235
14	rs4886868	0.585862	0.0124954	0.00226611	377234	8.05921e-05	30.4044
15	rs7326482	0.615163	0.0129605	0.00229416	377234	8.45957e-05	31.9149
16	rs77742115	0.138319	0.018348	0.00319777	377234	8.72638e-05	32.9216
17	rs7804463	0.470424	-0.0150095	0.00221333	377234	0.000121892	45.9873
18	rs877483	0.566815	-0.0122277	0.00222756	377234	7.98703e-05	30.132
19	rs921915	0.587905	0.0138882	0.00224013	377234	0.00010188	38.4364

## Sheet: Table S5
Table S5 Instrumental variables for cognitive performance (significant level of P < 5e-08)
Note: *EAF：effect allele frequency; SE: standard error; SNP, single nucleotide polymorphism;
	SNP	effect_allele.exposure	other_allele.exposure	effect_allele.outcome	other_allele.outcome	beta.exposure	beta.outcome	eaf.exposure	eaf.outcome	remove	palindromic	ambiguous	id.outcome	chr	pos	se.outcome	samplesize.outcome	pval.outcome	outcome	originalname.outcome	outcome.deprecated	mr_keep.outcome	data_source.outcome	pval.exposure	se.exposure	pos.exposure	samplesize.exposure	chr.exposure	id.exposure	exposure	mr_keep.exposure	pval_origin.exposure	data_source.exposure	action	SNP_index	mr_keep
1	rs1009950	T	G	T	G	-0.01903	-0.000680379	0.4184	0.408816	FALSE	FALSE	FALSE	ebi-a-GCST006097	7	157536448	0.00225385	377234	0.760001	Moderate to vigorous physical activity levels || id:ebi-a-GCST006097	Moderate to vigorous physical activity levels	Moderate to vigorous physical activity levels || ||	TRUE	igd	8.1508e-11	0.00293	157536448	257841	7	ebi-a-GCST006572	Cognitive performance || id:ebi-a-GCST006572	TRUE	reported	igd	2	1	TRUE
2	rs10129426	A	G	A	G	0.01926	-0.00437099	0.5306	0.541291	FALSE	FALSE	FALSE	ebi-a-GCST006097	14	104018455	0.00222152	377234	0.0490004	Moderate to vigorous physical activity levels || id:ebi-a-GCST006097	Moderate to vigorous physical activity levels	Moderate to vigorous physical activity levels || ||	TRUE	igd	1.86982e-11	0.00287	104018455	257841	14	ebi-a-GCST006572	Cognitive performance || id:ebi-a-GCST006572	TRUE	reported	igd	2	1	TRUE
3	rs10189857	G	A	G	A	-0.02289	0.00278604	0.4184	0.431468	FALSE	FALSE	FALSE	ebi-a-GCST006097	2	60713235	0.00222867	377234	0.21	Moderate to vigorous physical activity levels || id:ebi-a-GCST006097	Moderate to vigorous physical activity levels	Moderate to vigorous physical activity levels || ||	TRUE	igd	2.03002e-15	0.00288	60713235	257841	2	ebi-a-GCST006572	Cognitive performance || id:ebi-a-GCST006572	TRUE	reported	igd	2	1	TRUE
4	rs10191758	G	A	G	A	0.01965	-0.00564223	0.381	0.39232	FALSE	FALSE	FALSE	ebi-a-GCST006097	2	144263280	0.00226302	377234	0.0129999	Moderate to vigorous physical activity levels || id:ebi-a-GCST006097	Moderate to vigorous physical activity levels	Moderate to vigorous physical activity levels || ||	TRUE	igd	1.71002e-11	0.00292	144263280	257841	2	ebi-a-GCST006572	Cognitive performance || id:ebi-a-GCST006572	TRUE	reported	igd	2	1	TRUE
5	rs1035738	T	C	T	C	0.05092	-0.00635266	0.02721	0.035484	FALSE	FALSE	FALSE	ebi-a-GCST006097	15	52196830	0.00609845	377234	0.3	Moderate to vigorous physical activity levels || id:ebi-a-GCST006097	Moderate to vigorous physical activity levels	Moderate to vigorous physical activity levels || ||	TRUE	igd	3.46976e-11	0.00769	52196830	257841	15	ebi-a-GCST006572	Cognitive performance || id:ebi-a-GCST006572	TRUE	reported	igd	2	1	TRUE
6	rs10497818	T	A	T	A	-0.01715	0.00372204	0.4303	0.431823	FALSE	TRUE	TRUE	ebi-a-GCST006097	2	199498173	0.00223946	377234	0.0969996	Moderate to vigorous physical activity levels || id:ebi-a-GCST006097	Moderate to vigorous physical activity levels	Moderate to vigorous physical activity levels || ||	TRUE	igd	2.65003e-09	0.00288	199498173	257841	2	ebi-a-GCST006572	Cognitive performance || id:ebi-a-GCST006572	TRUE	reported	igd	2	1	FALSE
7	rs1064608	C	G	C	G	-0.01884	-0.00793641	0.3639	0.349285	FALSE	TRUE	FALSE	ebi-a-GCST006097	11	47640429	0.00230632	377234	0.000580003	Moderate to vigorous physical activity levels || id:ebi-a-GCST006097	Moderate to vigorous physical activity levels	Moderate to vigorous physical activity levels || ||	TRUE	igd	2.86003e-10	0.00299	47640429	257841	11	ebi-a-GCST006572	Cognitive performance || id:ebi-a-GCST006572	TRUE	reported	igd	2	1	TRUE
8	rs10865397	G	A	G	A	0.01675	0.00305281	0.5221	0.522184	FALSE	FALSE	FALSE	ebi-a-GCST006097	2	73358292	0.00224269	377234	0.17	Moderate to vigorous physical activity levels || id:ebi-a-GCST006097	Moderate to vigorous physical activity levels	Moderate to vigorous physical activity levels || ||	TRUE	igd	6.84006e-09	0.00289	73358292	257841	2	ebi-a-GCST006572	Cognitive performance || id:ebi-a-GCST006572	TRUE	reported	igd	2	1	TRUE
9	rs10874938	T	A	T	A	-0.02364	-0.0042501	0.5068	0.51266	FALSE	TRUE	TRUE	ebi-a-GCST006097	1	96175936	0.00220533	377234	0.0539995	Moderate to vigorous physical activity levels || id:ebi-a-GCST006097	Moderate to vigorous physical activity levels	Moderate to vigorous physical activity levels || ||	TRUE	igd	1.18987e-16	0.00285	96175936	257841	1	ebi-a-GCST006572	Cognitive performance || id:ebi-a-GCST006572	TRUE	reported	igd	2	1	FALSE
10	rs10875914	G	A	G	A	0.02373	-0.0030038	0.3554	0.401721	FALSE	FALSE	FALSE	ebi-a-GCST006097	12	49422094	0.00225053	377234	0.18	Moderate to vigorous physical activity levels || id:ebi-a-GCST006097	Moderate to vigorous physical activity levels	Moderate to vigorous physical activity levels || ||	TRUE	igd	3.44985e-16	0.00291	49422094	257841	12	ebi-a-GCST006572	Cognitive performance || id:ebi-a-GCST006572	TRUE	reported	igd	2	1	TRUE
11	rs10990610	C	T	C	T	0.02498	-0.00332585	0.165	0.162361	FALSE	FALSE	FALSE	ebi-a-GCST006097	9	99100713	0.00299901	377234	0.27	Moderate to vigorous physical activity levels || id:ebi-a-GCST006097	Moderate to vigorous physical activity levels	Moderate to vigorous physical activity levels || ||	TRUE	igd	8.6896e-11	0.00385	99100713	257841	9	ebi-a-GCST006572	Cognitive performance || id:ebi-a-GCST006572	TRUE	reported	igd	2	1	TRUE
12	rs11079849	T	C	T	C	0.01996	0.0012153	0.3078	0.329036	FALSE	FALSE	FALSE	ebi-a-GCST006097	17	47090785	0.00235053	377234	0.61	Moderate to vigorous physical activity levels || id:ebi-a-GCST006097	Moderate to vigorous physical activity levels	Moderate to vigorous physical activity levels || ||	TRUE	igd	5.95937e-11	0.00305	47090785	257841	17	ebi-a-GCST006572	Cognitive performance || id:ebi-a-GCST006572	TRUE	reported	igd	2	1	TRUE
13	rs11117646	A	T	A	T	-0.02248	0.00148924	0.1905	0.198346	FALSE	TRUE	FALSE	ebi-a-GCST006097	1	216830128	0.00276023	377234	0.59	Moderate to vigorous physical activity levels || id:ebi-a-GCST006097	Moderate to vigorous physical activity levels	Moderate to vigorous physical activity levels || ||	TRUE	igd	3.65999e-10	0.00359	216830128	257841	1	ebi-a-GCST006572	Cognitive performance || id:ebi-a-GCST006572	TRUE	reported	igd	2	1	TRUE
14	rs11123820	G	A	G	A	0.0243	0.000519034	0.4065	0.394839	FALSE	FALSE	FALSE	ebi-a-GCST006097	2	100871186	0.00226687	377234	0.82	Moderate to vigorous physical activity levels || id:ebi-a-GCST006097	Moderate to vigorous physical activity levels	Moderate to vigorous physical activity levels || ||	TRUE	igd	9.17065e-17	0.00292	100871186	257841	2	ebi-a-GCST006572	Cognitive performance || id:ebi-a-GCST006572	TRUE	reported	igd	2	1	TRUE
15	rs11138947	T	C	T	C	0.01737	0.00192737	0.733	0.723469	FALSE	FALSE	FALSE	ebi-a-GCST006097	9	72110562	0.00246657	377234	0.43	Moderate to vigorous physical activity levels || id:ebi-a-GCST006097	Moderate to vigorous physical activity levels	Moderate to vigorous physical activity levels || ||	TRUE	igd	4.83003e-08	0.00318	72110562	257841	9	ebi-a-GCST006572	Cognitive performance || id:ebi-a-GCST006572	TRUE	reported	igd	2	1	TRUE
16	rs11210871	G	C	G	C	0.01917	-0.00509322	0.6701	0.700599	FALSE	TRUE	FALSE	ebi-a-GCST006097	1	44029353	0.00240772	377234	0.0340001	Moderate to vigorous physical activity levels || id:ebi-a-GCST006097	Moderate to vigorous physical activity levels	Moderate to vigorous physical activity levels || ||	TRUE	igd	7.67008e-10	0.00312	44029353	257841	1	ebi-a-GCST006572	Cognitive performance || id:ebi-a-GCST006572	TRUE	reported	igd	2	1	TRUE
17	rs11259916	G	A	G	A	0.01744	-0.00438988	0.733	0.717799	FALSE	FALSE	FALSE	ebi-a-GCST006097	15	84361518	0.00245103	377234	0.0729995	Moderate to vigorous physical activity levels || id:ebi-a-GCST006097	Moderate to vigorous physical activity levels	Moderate to vigorous physical activity levels || ||	TRUE	igd	3.52996e-08	0.00316	84361518	257841	15	ebi-a-GCST006572	Cognitive performance || id:ebi-a-GCST006572	TRUE	reported	igd	2	1	TRUE
18	rs112780312	A	G	A	G	-0.02121	0.0100592	0.2534	0.274798	FALSE	FALSE	FALSE	ebi-a-GCST006097	1	153797015	0.00249815	377234	5.69994e-05	Moderate to vigorous physical activity levels || id:ebi-a-GCST006097	Moderate to vigorous physical activity levels	Moderate to vigorous physical activity levels || ||	TRUE	igd	3.72992e-11	0.00321	153797015	257841	1	ebi-a-GCST006572	Cognitive performance || id:ebi-a-GCST006572	TRUE	reported	igd	2	1	TRUE
19	rs1144593	G	A	G	A	0.02276	-0.00508792	0.2993	0.30297	FALSE	FALSE	FALSE	ebi-a-GCST006097	1	110030945	0.00240157	377234	0.0340001	Moderate to vigorous physical activity levels || id:ebi-a-GCST006097	Moderate to vigorous physical activity levels	Moderate to vigorous physical activity levels || ||	TRUE	igd	1.82012e-13	0.00309	110030945	257841	1	ebi-a-GCST006572	Cognitive performance || id:ebi-a-GCST006572	TRUE	reported	igd	2	1	TRUE
20	rs11662271	C	T	C	T	-0.0232	0.00200349	0.5153	0.525297	FALSE	FALSE	FALSE	ebi-a-GCST006097	18	50907365	0.0022129	377234	0.37	Moderate to vigorous physical activity levels || id:ebi-a-GCST006097	Moderate to vigorous physical activity levels	Moderate to vigorous physical activity levels || ||	TRUE	igd	4.39036e-16	0.00285	50907365	257841	18	ebi-a-GCST006572	Cognitive performance || id:ebi-a-GCST006572	TRUE	reported	igd	2	1	TRUE
21	rs11693702	A	T	A	T	-0.02045	0.00671419	0.449	0.463774	FALSE	TRUE	TRUE	ebi-a-GCST006097	2	162802184	0.00221593	377234	0.00239999	Moderate to vigorous physical activity levels || id:ebi-a-GCST006097	Moderate to vigorous physical activity levels	Moderate to vigorous physical activity levels || ||	TRUE	igd	9.17065e-13	0.00286	162802184	257841	2	ebi-a-GCST006572	Cognitive performance || id:ebi-a-GCST006572	TRUE	reported	igd	2	1	FALSE
22	rs11720523	A	C	A	C	0.01622	0.00467053	0.4456	0.431422	FALSE	FALSE	FALSE	ebi-a-GCST006097	3	71545170	0.00222787	377234	0.0359998	Moderate to vigorous physical activity levels || id:ebi-a-GCST006097	Moderate to vigorous physical activity levels	Moderate to vigorous physical activity levels || ||	TRUE	igd	1.73002e-08	0.00288	71545170	257841	3	ebi-a-GCST006572	Cognitive performance || id:ebi-a-GCST006572	TRUE	reported	igd	2	1	TRUE
23	rs11793831	T	G	T	G	0.02693	-0.00539282	0.4354	0.416858	FALSE	FALSE	FALSE	ebi-a-GCST006097	9	23362311	0.00223928	377234	0.016	Moderate to vigorous physical activity levels || id:ebi-a-GCST006097	Moderate to vigorous physical activity levels	Moderate to vigorous physical activity levels || ||	TRUE	igd	1.69005e-20	0.0029	23362311	257841	9	ebi-a-GCST006572	Cognitive performance || id:ebi-a-GCST006572	TRUE	reported	igd	2	1	TRUE
24	rs12435486	A	G	A	G	-0.01823	0.0134821	0.2483	0.245485	FALSE	FALSE	FALSE	ebi-a-GCST006097	14	98670849	0.00257326	377234	1.6e-07	Moderate to vigorous physical activity levels || id:ebi-a-GCST006097	Moderate to vigorous physical activity levels	Moderate to vigorous physical activity levels || ||	TRUE	igd	3.74999e-08	0.00331	98670849	257841	14	ebi-a-GCST006572	Cognitive performance || id:ebi-a-GCST006572	TRUE	reported	igd	2	1	TRUE
25	rs12439619	G	T	G	T	0.01994	-0.0082745	0.3129	0.313339	FALSE	FALSE	FALSE	ebi-a-GCST006097	15	82546946	0.00237655	377234	0.0005	Moderate to vigorous physical activity levels || id:ebi-a-GCST006097	Moderate to vigorous physical activity levels	Moderate to vigorous physical activity levels || ||	TRUE	igd	7.93963e-11	0.00307	82546946	257841	15	ebi-a-GCST006572	Cognitive performance || id:ebi-a-GCST006572	TRUE	reported	igd	2	1	TRUE
26	rs12441495	C	G	C	G	-0.02575	0.00394211	0.1361	0.131669	FALSE	TRUE	FALSE	ebi-a-GCST006097	15	41222487	0.00325411	377234	0.23	Moderate to vigorous physical activity levels || id:ebi-a-GCST006097	Moderate to vigorous physical activity levels	Moderate to vigorous physical activity levels || ||	TRUE	igd	1.24e-09	0.00424	41222487	257841	15	ebi-a-GCST006572	Cognitive performance || id:ebi-a-GCST006572	TRUE	reported	igd	2	1	TRUE
27	rs12448902	G	C	G	C	-0.026	-0.00208098	0.3197	0.394753	FALSE	TRUE	FALSE	ebi-a-GCST006097	16	28871191	0.00226157	377234	0.36	Moderate to vigorous physical activity levels || id:ebi-a-GCST006097	Moderate to vigorous physical activity levels	Moderate to vigorous physical activity levels || ||	TRUE	igd	5.12035e-19	0.00292	28871191	257841	16	ebi-a-GCST006572	Cognitive performance || id:ebi-a-GCST006572	TRUE	reported	igd	2	1	TRUE
28	rs12535854	G	C	G	C	0.01783	-0.000976547	0.6667	0.667507	FALSE	TRUE	FALSE	ebi-a-GCST006097	7	105063372	0.00236283	377234	0.68	Moderate to vigorous physical activity levels || id:ebi-a-GCST006097	Moderate to vigorous physical activity levels	Moderate to vigorous physical activity levels || ||	TRUE	igd	4.45995e-09	0.00304	105063372	257841	7	ebi-a-GCST006572	Cognitive performance || id:ebi-a-GCST006572	TRUE	reported	igd	2	1	TRUE
29	rs12536800	C	G	C	G	0.01939	-0.0104941	0.2806	0.275561	FALSE	TRUE	FALSE	ebi-a-GCST006097	7	128381058	0.0024672	377234	2.1e-05	Moderate to vigorous physical activity levels || id:ebi-a-GCST006097	Moderate to vigorous physical activity levels	Moderate to vigorous physical activity levels || ||	TRUE	igd	1.52999e-09	0.00321	128381058	257841	7	ebi-a-GCST006572	Cognitive performance || id:ebi-a-GCST006572	TRUE	reported	igd	2	1	TRUE
30	rs12635303	T	C	T	C	0.01849	-0.00734072	0.2925	0.30904	FALSE	FALSE	FALSE	ebi-a-GCST006097	3	8246179	0.00239042	377234	0.0021	Moderate to vigorous physical activity levels || id:ebi-a-GCST006097	Moderate to vigorous physical activity levels	Moderate to vigorous physical activity levels || ||	TRUE	igd	2.20999e-09	0.00309	8246179	257841	3	ebi-a-GCST006572	Cognitive performance || id:ebi-a-GCST006572	TRUE	reported	igd	2	1	TRUE
31	rs12773747	A	T	A	T	0.0205	-0.00161979	0.2262	0.242624	FALSE	TRUE	FALSE	ebi-a-GCST006097	10	67188211	0.00259473	377234	0.53	Moderate to vigorous physical activity levels || id:ebi-a-GCST006097	Moderate to vigorous physical activity levels	Moderate to vigorous physical activity levels || ||	TRUE	igd	6.73008e-10	0.00332	67188211	257841	10	ebi-a-GCST006572	Cognitive performance || id:ebi-a-GCST006572	TRUE	reported	igd	2	1	TRUE
32	rs13107325	T	C	T	C	-0.05434	-0.00525019	0.09014	0.074193	FALSE	FALSE	FALSE	ebi-a-GCST006097	4	103188709	0.00421091	377234	0.21	Moderate to vigorous physical activity levels || id:ebi-a-GCST006097	Moderate to vigorous physical activity levels	Moderate to vigorous physical activity levels || ||	TRUE	igd	1.08993e-23	0.00542	103188709	257841	4	ebi-a-GCST006572	Cognitive performance || id:ebi-a-GCST006572	TRUE	reported	igd	2	1	TRUE
33	rs13120565	T	A	T	A	0.01825	0.00313075	0.6429	0.623393	FALSE	TRUE	FALSE	ebi-a-GCST006097	4	10704137	0.00228571	377234	0.17	Moderate to vigorous physical activity levels || id:ebi-a-GCST006097	Moderate to vigorous physical activity levels	Moderate to vigorous physical activity levels || ||	TRUE	igd	5.66005e-10	0.00294	10704137	257841	4	ebi-a-GCST006572	Cognitive performance || id:ebi-a-GCST006572	TRUE	reported	igd	2	1	TRUE
34	rs13163336	A	C	A	C	0.0317	-0.00579362	0.1735	0.157657	FALSE	FALSE	FALSE	ebi-a-GCST006097	5	87943710	0.00301718	377234	0.0549997	Moderate to vigorous physical activity levels || id:ebi-a-GCST006097	Moderate to vigorous physical activity levels	Moderate to vigorous physical activity levels || ||	TRUE	igd	5.03965e-16	0.00391	87943710	257841	5	ebi-a-GCST006572	Cognitive performance || id:ebi-a-GCST006572	TRUE	reported	igd	2	1	TRUE
35	rs13253386	G	T	G	T	0.01836	-0.00369753	0.5051	0.51147	FALSE	FALSE	FALSE	ebi-a-GCST006097	8	14002020	0.00220977	377234	0.0940005	Moderate to vigorous physical activity levels || id:ebi-a-GCST006097	Moderate to vigorous physical activity levels	Moderate to vigorous physical activity levels || ||	TRUE	igd	1.26e-10	0.00285	14002020	257841	8	ebi-a-GCST006572	Cognitive performance || id:ebi-a-GCST006572	TRUE	reported	igd	2	1	TRUE
36	rs136554	A	G	A	G	0.01586	-0.00325635	0.4592	0.44124	FALSE	FALSE	FALSE	ebi-a-GCST006097	22	27255690	0.00222316	377234	0.14	Moderate to vigorous physical activity levels || id:ebi-a-GCST006097	Moderate to vigorous physical activity levels	Moderate to vigorous physical activity levels || ||	TRUE	igd	3.52996e-08	0.00288	27255690	257841	22	ebi-a-GCST006572	Cognitive performance || id:ebi-a-GCST006572	TRUE	reported	igd	2	1	TRUE
37	rs1391438	C	T	C	T	-0.01691	-0.000227065	0.6854	0.687497	FALSE	FALSE	FALSE	ebi-a-GCST006097	4	106151843	0.00237788	377234	0.92	Moderate to vigorous physical activity levels || id:ebi-a-GCST006097	Moderate to vigorous physical activity levels	Moderate to vigorous physical activity levels || ||	TRUE	igd	3.26002e-08	0.00306	106151843	257841	4	ebi-a-GCST006572	Cognitive performance || id:ebi-a-GCST006572	TRUE	reported	igd	2	1	TRUE
38	rs1408579	T	C	T	C	0.0168	-0.00519894	0.5	0.497164	FALSE	FALSE	FALSE	ebi-a-GCST006097	10	101912194	0.0022032	377234	0.0179999	Moderate to vigorous physical activity levels || id:ebi-a-GCST006097	Moderate to vigorous physical activity levels	Moderate to vigorous physical activity levels || ||	TRUE	igd	4.10998e-09	0.00286	101912194	257841	10	ebi-a-GCST006572	Cognitive performance || id:ebi-a-GCST006572	TRUE	reported	igd	2	1	TRUE
39	rs1415802	G	T	G	T	0.01718	0.000204922	0.4031	0.379772	FALSE	FALSE	FALSE	ebi-a-GCST006097	20	22245008	0.00227842	377234	0.93	Moderate to vigorous physical activity levels || id:ebi-a-GCST006097	Moderate to vigorous physical activity levels	Moderate to vigorous physical activity levels || ||	TRUE	igd	4.76003e-09	0.00293	22245008	257841	20	ebi-a-GCST006572	Cognitive performance || id:ebi-a-GCST006572	TRUE	reported	igd	2	1	TRUE
40	rs1479073	T	C	T	C	-0.01731	0.00161745	0.6888	0.686417	FALSE	FALSE	FALSE	ebi-a-GCST006097	5	101105998	0.002388	377234	0.5	Moderate to vigorous physical activity levels || id:ebi-a-GCST006097	Moderate to vigorous physical activity levels	Moderate to vigorous physical activity levels || ||	TRUE	igd	1.91999e-08	0.00308	101105998	257841	5	ebi-a-GCST006572	Cognitive performance || id:ebi-a-GCST006572	TRUE	reported	igd	2	1	TRUE
41	rs148696809	C	T	C	T	0.0406	-0.0189754	0.08163	0.118111	FALSE	FALSE	FALSE	ebi-a-GCST006097	6	28934352	0.00341909	377234	2.90001e-08	Moderate to vigorous physical activity levels || id:ebi-a-GCST006097	Moderate to vigorous physical activity levels	Moderate to vigorous physical activity levels || ||	TRUE	igd	7.78933e-20	0.00445	28934352	257841	6	ebi-a-GCST006572	Cognitive performance || id:ebi-a-GCST006572	TRUE	reported	igd	2	1	TRUE
42	rs1507010	G	A	G	A	0.01728	-0.00358761	0.4949	0.509262	FALSE	FALSE	FALSE	ebi-a-GCST006097	16	7657373	0.00222324	377234	0.11	Moderate to vigorous physical activity levels || id:ebi-a-GCST006097	Moderate to vigorous physical activity levels	Moderate to vigorous physical activity levels || ||	TRUE	igd	1.51999e-09	0.00286	7657373	257841	16	ebi-a-GCST006572	Cognitive performance || id:ebi-a-GCST006572	TRUE	reported	igd	2	1	TRUE
43	rs1523048	C	T	C	T	-0.01776	0.00171235	0.6003	0.639119	FALSE	FALSE	FALSE	ebi-a-GCST006097	3	35527409	0.00230172	377234	0.46	Moderate to vigorous physical activity levels || id:ebi-a-GCST006097	Moderate to vigorous physical activity levels	Moderate to vigorous physical activity levels || ||	TRUE	igd	2.06001e-09	0.00296	35527409	257841	3	ebi-a-GCST006572	Cognitive performance || id:ebi-a-GCST006572	TRUE	reported	igd	2	1	TRUE
44	rs1567154	T	C	T	C	-0.02045	0.00012088	0.2653	0.211378	FALSE	FALSE	FALSE	ebi-a-GCST006097	16	50950805	0.00270547	377234	0.96	Moderate to vigorous physical activity levels || id:ebi-a-GCST006097	Moderate to vigorous physical activity levels	Moderate to vigorous physical activity levels || ||	TRUE	igd	4.51004e-09	0.00349	50950805	257841	16	ebi-a-GCST006572	Cognitive performance || id:ebi-a-GCST006572	TRUE	reported	igd	2	1	TRUE
45	rs159428	C	T	C	T	-0.01676	0.00673697	0.5068	0.525621	FALSE	FALSE	FALSE	ebi-a-GCST006097	20	31099311	0.00220709	377234	0.00230001	Moderate to vigorous physical activity levels || id:ebi-a-GCST006097	Moderate to vigorous physical activity levels	Moderate to vigorous physical activity levels || ||	TRUE	igd	6.96996e-09	0.00289	31099311	257841	20	ebi-a-GCST006572	Cognitive performance || id:ebi-a-GCST006572	TRUE	reported	igd	2	1	TRUE
46	rs17002025	A	G	A	G	0.02886	-0.00352881	0.1378	0.124611	FALSE	FALSE	FALSE	ebi-a-GCST006097	19	12530177	0.00337747	377234	0.3	Moderate to vigorous physical activity levels || id:ebi-a-GCST006097	Moderate to vigorous physical activity levels	Moderate to vigorous physical activity levels || ||	TRUE	igd	2.96006e-11	0.00434	12530177	257841	19	ebi-a-GCST006572	Cognitive performance || id:ebi-a-GCST006572	TRUE	reported	igd	2	1	TRUE
47	rs17049085	C	T	C	T	-0.02602	-0.00413496	0.1105	0.11854	FALSE	FALSE	FALSE	ebi-a-GCST006097	2	57948003	0.00341215	377234	0.23	Moderate to vigorous physical activity levels || id:ebi-a-GCST006097	Moderate to vigorous physical activity levels	Moderate to vigorous physical activity levels || ||	TRUE	igd	3.44001e-09	0.0044	57948003	257841	2	ebi-a-GCST006572	Cognitive performance || id:ebi-a-GCST006572	TRUE	reported	igd	2	1	TRUE
48	rs17106817	C	T	C	T	-0.01854	0.0041152	0.284	0.274772	FALSE	FALSE	FALSE	ebi-a-GCST006097	14	69716957	0.00248381	377234	0.0980009	Moderate to vigorous physical activity levels || id:ebi-a-GCST006097	Moderate to vigorous physical activity levels	Moderate to vigorous physical activity levels || ||	TRUE	igd	6.88002e-09	0.0032	69716957	257841	14	ebi-a-GCST006572	Cognitive performance || id:ebi-a-GCST006572	TRUE	reported	igd	2	1	TRUE
49	rs17428810	C	T	C	T	-0.01788	0.00135918	0.2687	0.303461	FALSE	FALSE	FALSE	ebi-a-GCST006097	2	32736043	0.00240223	377234	0.57	Moderate to vigorous physical activity levels || id:ebi-a-GCST006097	Moderate to vigorous physical activity levels	Moderate to vigorous physical activity levels || ||	TRUE	igd	8.10009e-09	0.0031	32736043	257841	2	ebi-a-GCST006572	Cognitive performance || id:ebi-a-GCST006572	TRUE	reported	igd	2	1	TRUE
50	rs1812587	T	G	T	G	-0.01594	0.00207564	0.4456	0.45588	FALSE	FALSE	FALSE	ebi-a-GCST006097	5	62991802	0.00221783	377234	0.35	Moderate to vigorous physical activity levels || id:ebi-a-GCST006097	Moderate to vigorous physical activity levels	Moderate to vigorous physical activity levels || ||	TRUE	igd	2.84001e-08	0.00287	62991802	257841	5	ebi-a-GCST006572	Cognitive performance || id:ebi-a-GCST006572	TRUE	reported	igd	2	1	TRUE
51	rs1892419	C	T	C	T	-0.0276	0.00523765	0.233	0.230375	FALSE	FALSE	FALSE	ebi-a-GCST006097	1	41781151	0.00261944	377234	0.0460002	Moderate to vigorous physical activity levels || id:ebi-a-GCST006097	Moderate to vigorous physical activity levels	Moderate to vigorous physical activity levels || ||	TRUE	igd	3.46976e-16	0.00338	41781151	257841	1	ebi-a-GCST006572	Cognitive performance || id:ebi-a-GCST006572	TRUE	reported	igd	2	1	TRUE
52	rs1906252	A	C	A	C	0.03071	-0.00767833	0.4966	0.487183	FALSE	FALSE	FALSE	ebi-a-GCST006097	6	98550289	0.00221631	377234	0.000530005	Moderate to vigorous physical activity levels || id:ebi-a-GCST006097	Moderate to vigorous physical activity levels	Moderate to vigorous physical activity levels || ||	TRUE	igd	4.44017e-27	0.00285	98550289	257841	6	ebi-a-GCST006572	Cognitive performance || id:ebi-a-GCST006572	TRUE	reported	igd	2	1	TRUE
53	rs2005078	A	G	A	G	-0.01924	-0.00618879	0.6667	0.665914	FALSE	FALSE	FALSE	ebi-a-GCST006097	9	131942676	0.00233995	377234	0.00819993	Moderate to vigorous physical activity levels || id:ebi-a-GCST006097	Moderate to vigorous physical activity levels	Moderate to vigorous physical activity levels || ||	TRUE	igd	2.35001e-10	0.00304	131942676	257841	9	ebi-a-GCST006572	Cognitive performance || id:ebi-a-GCST006572	TRUE	reported	igd	2	1	TRUE
54	rs2143103	A	G	A	G	0.02382	-0.00727417	0.1446	0.135963	FALSE	FALSE	FALSE	ebi-a-GCST006097	1	22430069	0.00321878	377234	0.0239999	Moderate to vigorous physical activity levels || id:ebi-a-GCST006097	Moderate to vigorous physical activity levels	Moderate to vigorous physical activity levels || ||	TRUE	igd	9.64007e-09	0.00415	22430069	257841	1	ebi-a-GCST006572	Cognitive performance || id:ebi-a-GCST006572	TRUE	reported	igd	2	1	TRUE
55	rs2180111	G	A	G	A	-0.01812	0.00308697	0.7058	0.728217	FALSE	FALSE	FALSE	ebi-a-GCST006097	14	27177910	0.00247933	377234	0.21	Moderate to vigorous physical activity levels || id:ebi-a-GCST006097	Moderate to vigorous physical activity levels	Moderate to vigorous physical activity levels || ||	TRUE	igd	1.54999e-08	0.0032	27177910	257841	14	ebi-a-GCST006572	Cognitive performance || id:ebi-a-GCST006572	TRUE	reported	igd	2	1	TRUE
56	rs2239647	C	A	C	A	0.02093	-0.00214836	0.5459	0.550855	FALSE	FALSE	FALSE	ebi-a-GCST006097	14	33292743	0.00221959	377234	0.33	Moderate to vigorous physical activity levels || id:ebi-a-GCST006097	Moderate to vigorous physical activity levels	Moderate to vigorous physical activity levels || ||	TRUE	igd	4.70977e-13	0.00289	33292743	257841	14	ebi-a-GCST006572	Cognitive performance || id:ebi-a-GCST006572	TRUE	reported	igd	2	1	TRUE
57	rs2295499	T	C	T	C	-0.0191	0.00510356	0.4439	0.442739	FALSE	FALSE	FALSE	ebi-a-GCST006097	4	2717690	0.00221897	377234	0.021	Moderate to vigorous physical activity levels || id:ebi-a-GCST006097	Moderate to vigorous physical activity levels	Moderate to vigorous physical activity levels || ||	TRUE	igd	2.84971e-11	0.00287	2717690	257841	4	ebi-a-GCST006572	Cognitive performance || id:ebi-a-GCST006572	TRUE	reported	igd	2	1	TRUE
58	rs2352974	T	C	T	C	-0.0319	0.0043119	0.5	0.488869	FALSE	FALSE	FALSE	ebi-a-GCST006097	3	49890613	0.00221249	377234	0.051	Moderate to vigorous physical activity levels || id:ebi-a-GCST006097	Moderate to vigorous physical activity levels	Moderate to vigorous physical activity levels || ||	TRUE	igd	5.19039e-29	0.00285	49890613	257841	3	ebi-a-GCST006572	Cognitive performance || id:ebi-a-GCST006572	TRUE	reported	igd	2	1	TRUE
59	rs2426132	C	G	C	G	0.027	-0.00162333	0.4728	0.458517	FALSE	TRUE	TRUE	ebi-a-GCST006097	20	47723127	0.00221326	377234	0.46	Moderate to vigorous physical activity levels || id:ebi-a-GCST006097	Moderate to vigorous physical activity levels	Moderate to vigorous physical activity levels || ||	TRUE	igd	3.57026e-21	0.00286	47723127	257841	20	ebi-a-GCST006572	Cognitive performance || id:ebi-a-GCST006572	TRUE	reported	igd	2	1	FALSE
60	rs2439649	A	G	A	G	0.01605	-0.000786291	0.5391	0.541013	FALSE	FALSE	FALSE	ebi-a-GCST006097	9	111875463	0.00221589	377234	0.719999	Moderate to vigorous physical activity levels || id:ebi-a-GCST006097	Moderate to vigorous physical activity levels	Moderate to vigorous physical activity levels || ||	TRUE	igd	1.98002e-08	0.00286	111875463	257841	9	ebi-a-GCST006572	Cognitive performance || id:ebi-a-GCST006572	TRUE	reported	igd	2	1	TRUE
61	rs2478281	A	G	A	G	-0.02273	0.00443793	0.7534	0.743389	FALSE	FALSE	FALSE	ebi-a-GCST006097	13	106640324	0.0025209	377234	0.0779992	Moderate to vigorous physical activity levels || id:ebi-a-GCST006097	Moderate to vigorous physical activity levels	Moderate to vigorous physical activity levels || ||	TRUE	igd	3.10027e-12	0.00326	106640324	257841	13	ebi-a-GCST006572	Cognitive performance || id:ebi-a-GCST006572	TRUE	reported	igd	2	1	TRUE
62	rs26046	T	C	T	C	-0.02044	0.00287956	0.3673	0.399404	FALSE	FALSE	FALSE	ebi-a-GCST006097	5	111010072	0.00226765	377234	0.2	Moderate to vigorous physical activity levels || id:ebi-a-GCST006097	Moderate to vigorous physical activity levels	Moderate to vigorous physical activity levels || ||	TRUE	igd	2.44006e-12	0.00292	111010072	257841	5	ebi-a-GCST006572	Cognitive performance || id:ebi-a-GCST006572	TRUE	reported	igd	2	1	TRUE
63	rs2647995	C	T	C	T	0.01861	-0.00438429	0.2925	0.282756	FALSE	FALSE	FALSE	ebi-a-GCST006097	16	51577196	0.00245392	377234	0.0739997	Moderate to vigorous physical activity levels || id:ebi-a-GCST006097	Moderate to vigorous physical activity levels	Moderate to vigorous physical activity levels || ||	TRUE	igd	4.98999e-09	0.00318	51577196	257841	16	ebi-a-GCST006572	Cognitive performance || id:ebi-a-GCST006572	TRUE	reported	igd	2	1	TRUE
64	rs2652454	C	T	C	T	0.01587	-0.00401862	0.5221	0.557223	FALSE	FALSE	FALSE	ebi-a-GCST006097	2	155670915	0.00221744	377234	0.0700003	Moderate to vigorous physical activity levels || id:ebi-a-GCST006097	Moderate to vigorous physical activity levels	Moderate to vigorous physical activity levels || ||	TRUE	igd	3.22998e-08	0.00287	155670915	257841	2	ebi-a-GCST006572	Cognitive performance || id:ebi-a-GCST006572	TRUE	reported	igd	2	1	TRUE
65	rs2721173	T	C	T	C	-0.01661	-1.61294e-05	0.449	0.471512	FALSE	FALSE	FALSE	ebi-a-GCST006097	8	145744429	0.00220796	377234	0.99	Moderate to vigorous physical activity levels || id:ebi-a-GCST006097	Moderate to vigorous physical activity levels	Moderate to vigorous physical activity levels || ||	TRUE	igd	6.12999e-09	0.00286	145744429	257841	8	ebi-a-GCST006572	Cognitive performance || id:ebi-a-GCST006572	TRUE	reported	igd	2	1	TRUE
66	rs2737339	G	A	G	A	0.01827	0.00179637	0.4099	0.388875	FALSE	FALSE	FALSE	ebi-a-GCST006097	8	31013470	0.00225927	377234	0.43	Moderate to vigorous physical activity levels || id:ebi-a-GCST006097	Moderate to vigorous physical activity levels	Moderate to vigorous physical activity levels || ||	TRUE	igd	4.14e-10	0.00292	31013470	257841	8	ebi-a-GCST006572	Cognitive performance || id:ebi-a-GCST006572	TRUE	reported	igd	2	1	TRUE
67	rs276626	G	A	G	A	-0.02075	0.00964751	0.1616	0.169757	FALSE	FALSE	FALSE	ebi-a-GCST006097	16	13156649	0.00293679	377234	0.001	Moderate to vigorous physical activity levels || id:ebi-a-GCST006097	Moderate to vigorous physical activity levels	Moderate to vigorous physical activity levels || ||	TRUE	igd	4.81005e-08	0.0038	13156649	257841	16	ebi-a-GCST006572	Cognitive performance || id:ebi-a-GCST006572	TRUE	reported	igd	2	1	TRUE
68	rs2799399	T	G	T	G	-0.01572	-0.000340982	0.4167	0.434641	FALSE	FALSE	FALSE	ebi-a-GCST006097	10	130113462	0.0022347	377234	0.88	Moderate to vigorous physical activity levels || id:ebi-a-GCST006097	Moderate to vigorous physical activity levels	Moderate to vigorous physical activity levels || ||	TRUE	igd	4.54999e-08	0.00288	130113462	257841	10	ebi-a-GCST006572	Cognitive performance || id:ebi-a-GCST006572	TRUE	reported	igd	2	1	TRUE
69	rs2806048	G	A	G	A	0.01897	-0.000561919	0.3571	0.381799	FALSE	FALSE	FALSE	ebi-a-GCST006097	14	73529094	0.00231626	377234	0.81	Moderate to vigorous physical activity levels || id:ebi-a-GCST006097	Moderate to vigorous physical activity levels	Moderate to vigorous physical activity levels || ||	TRUE	igd	1.25e-10	0.00295	73529094	257841	14	ebi-a-GCST006572	Cognitive performance || id:ebi-a-GCST006572	TRUE	reported	igd	2	1	TRUE
70	rs2836921	A	G	A	G	0.01632	0.0028258	0.3248	0.357182	FALSE	FALSE	FALSE	ebi-a-GCST006097	21	40516070	0.00230981	377234	0.22	Moderate to vigorous physical activity levels || id:ebi-a-GCST006097	Moderate to vigorous physical activity levels	Moderate to vigorous physical activity levels || ||	TRUE	igd	4.20998e-08	0.00298	40516070	257841	21	ebi-a-GCST006572	Cognitive performance || id:ebi-a-GCST006572	TRUE	reported	igd	2	1	TRUE
71	rs2852931	A	G	A	G	0.02842	-0.000793415	0.8486	0.879229	FALSE	FALSE	FALSE	ebi-a-GCST006097	11	90566513	0.00340718	377234	0.82	Moderate to vigorous physical activity levels || id:ebi-a-GCST006097	Moderate to vigorous physical activity levels	Moderate to vigorous physical activity levels || ||	TRUE	igd	1.07999e-10	0.0044	90566513	257841	11	ebi-a-GCST006572	Cognitive performance || id:ebi-a-GCST006572	TRUE	reported	igd	2	1	TRUE
72	rs287883	T	A	T	A	0.01858	-0.00695405	0.3112	0.292139	FALSE	TRUE	FALSE	ebi-a-GCST006097	6	157140077	0.00244269	377234	0.00439997	Moderate to vigorous physical activity levels || id:ebi-a-GCST006097	Moderate to vigorous physical activity levels	Moderate to vigorous physical activity levels || ||	TRUE	igd	3.27997e-09	0.00314	157140077	257841	6	ebi-a-GCST006572	Cognitive performance || id:ebi-a-GCST006572	TRUE	reported	igd	2	1	TRUE
73	rs297589	A	T	A	T	0.01715	-0.00271736	0.6684	0.700878	FALSE	TRUE	FALSE	ebi-a-GCST006097	2	157358750	0.00241276	377234	0.26	Moderate to vigorous physical activity levels || id:ebi-a-GCST006097	Moderate to vigorous physical activity levels	Moderate to vigorous physical activity levels || ||	TRUE	igd	3.73001e-08	0.00312	157358750	257841	2	ebi-a-GCST006572	Cognitive performance || id:ebi-a-GCST006572	TRUE	reported	igd	2	1	TRUE
74	rs2977464	T	C	T	C	0.02091	-0.00433212	0.1684	0.188742	FALSE	FALSE	FALSE	ebi-a-GCST006097	8	141545193	0.00282535	377234	0.13	Moderate to vigorous physical activity levels || id:ebi-a-GCST006097	Moderate to vigorous physical activity levels	Moderate to vigorous physical activity levels || ||	TRUE	igd	9.86007e-09	0.00365	141545193	257841	8	ebi-a-GCST006572	Cognitive performance || id:ebi-a-GCST006572	TRUE	reported	igd	2	1	TRUE
75	rs3113262	C	G	C	G	-0.01963	-0.00474504	0.4932	0.497428	FALSE	TRUE	TRUE	ebi-a-GCST006097	7	69993342	0.00221271	377234	0.032	Moderate to vigorous physical activity levels || id:ebi-a-GCST006097	Moderate to vigorous physical activity levels	Moderate to vigorous physical activity levels || ||	TRUE	igd	6.18016e-12	0.00286	69993342	257841	7	ebi-a-GCST006572	Cognitive performance || id:ebi-a-GCST006572	TRUE	reported	igd	2	1	FALSE
76	rs3128341	C	T	C	T	0.03343	-0.000468316	0.8248	0.795096	FALSE	FALSE	FALSE	ebi-a-GCST006097	1	72749848	0.00273039	377234	0.86	Moderate to vigorous physical activity levels || id:ebi-a-GCST006097	Moderate to vigorous physical activity levels	Moderate to vigorous physical activity levels || ||	TRUE	igd	2.52e-21	0.00353	72749848	257841	1	ebi-a-GCST006572	Cognitive performance || id:ebi-a-GCST006572	TRUE	reported	igd	2	1	TRUE
77	rs335426	C	A	C	A	-0.01973	0.00447186	0.5	0.544052	FALSE	FALSE	FALSE	ebi-a-GCST006097	5	176908731	0.00228106	377234	0.05	Moderate to vigorous physical activity levels || id:ebi-a-GCST006097	Moderate to vigorous physical activity levels	Moderate to vigorous physical activity levels || ||	TRUE	igd	7.23936e-12	0.00288	176908731	257841	5	ebi-a-GCST006572	Cognitive performance || id:ebi-a-GCST006572	TRUE	reported	igd	2	1	TRUE
78	rs34802460	T	C	T	C	0.01917	-0.00127376	0.2568	0.225935	FALSE	FALSE	FALSE	ebi-a-GCST006097	19	713148	0.00265594	377234	0.630001	Moderate to vigorous physical activity levels || id:ebi-a-GCST006097	Moderate to vigorous physical activity levels	Moderate to vigorous physical activity levels || ||	TRUE	igd	4.94003e-08	0.00351	713148	257841	19	ebi-a-GCST006572	Cognitive performance || id:ebi-a-GCST006572	TRUE	reported	igd	2	1	TRUE
79	rs34811474	A	G	A	G	0.02761	-0.000274458	0.2296	0.231783	FALSE	FALSE	FALSE	ebi-a-GCST006097	4	25408838	0.00261284	377234	0.92	Moderate to vigorous physical activity levels || id:ebi-a-GCST006097	Moderate to vigorous physical activity levels	Moderate to vigorous physical activity levels || ||	TRUE	igd	1.42004e-15	0.00346	25408838	257841	4	ebi-a-GCST006572	Cognitive performance || id:ebi-a-GCST006572	TRUE	reported	igd	2	1	TRUE
80	rs35526560	G	C	G	C	-0.01958	0.00167324	0.5765	0.524972	FALSE	TRUE	TRUE	ebi-a-GCST006097	7	71741232	0.00220635	377234	0.450001	Moderate to vigorous physical activity levels || id:ebi-a-GCST006097	Moderate to vigorous physical activity levels	Moderate to vigorous physical activity levels || ||	TRUE	igd	6.70965e-12	0.00285	71741232	257841	7	ebi-a-GCST006572	Cognitive performance || id:ebi-a-GCST006572	TRUE	reported	igd	2	1	FALSE
81	rs35853157	T	A	T	A	0.0172	0.00238551	0.3163	0.329038	FALSE	TRUE	FALSE	ebi-a-GCST006097	4	140780768	0.00234738	377234	0.31	Moderate to vigorous physical activity levels || id:ebi-a-GCST006097	Moderate to vigorous physical activity levels	Moderate to vigorous physical activity levels || ||	TRUE	igd	1.47999e-08	0.00304	140780768	257841	4	ebi-a-GCST006572	Cognitive performance || id:ebi-a-GCST006572	TRUE	reported	igd	2	1	TRUE
82	rs3735478	T	G	T	G	0.02279	-0.00168811	0.2857	0.29104	FALSE	FALSE	FALSE	ebi-a-GCST006097	7	44800176	0.00242604	377234	0.49	Moderate to vigorous physical activity levels || id:ebi-a-GCST006097	Moderate to vigorous physical activity levels	Moderate to vigorous physical activity levels || ||	TRUE	igd	4.84953e-13	0.00315	44800176	257841	7	ebi-a-GCST006572	Cognitive performance || id:ebi-a-GCST006572	TRUE	reported	igd	2	1	TRUE
83	rs3740422	C	G	C	G	-0.02553	0.00994239	0.3486	0.351414	FALSE	TRUE	FALSE	ebi-a-GCST006097	10	103565960	0.00231602	377234	1.79999e-05	Moderate to vigorous physical activity levels || id:ebi-a-GCST006097	Moderate to vigorous physical activity levels	Moderate to vigorous physical activity levels || ||	TRUE	igd	1.22999e-17	0.00299	103565960	257841	10	ebi-a-GCST006572	Cognitive performance || id:ebi-a-GCST006572	TRUE	reported	igd	2	1	TRUE
84	rs3843954	C	G	C	G	-0.02084	0.00529713	0.25	0.291747	FALSE	TRUE	FALSE	ebi-a-GCST006097	13	58548511	0.00242838	377234	0.0290001	Moderate to vigorous physical activity levels || id:ebi-a-GCST006097	Moderate to vigorous physical activity levels	Moderate to vigorous physical activity levels || ||	TRUE	igd	6.32995e-10	0.00337	58548511	257841	13	ebi-a-GCST006572	Cognitive performance || id:ebi-a-GCST006572	TRUE	reported	igd	2	1	TRUE
85	rs3860537	C	T	C	T	-0.01861	0.00702273	0.7585	0.763204	FALSE	FALSE	FALSE	ebi-a-GCST006097	3	108103433	0.00261508	377234	0.00719996	Moderate to vigorous physical activity levels || id:ebi-a-GCST006097	Moderate to vigorous physical activity levels	Moderate to vigorous physical activity levels || ||	TRUE	igd	3.14e-08	0.00336	108103433	257841	3	ebi-a-GCST006572	Cognitive performance || id:ebi-a-GCST006572	TRUE	reported	igd	2	1	TRUE
86	rs39302	C	T	C	T	0.02088	-0.00205476	0.8078	0.79926	FALSE	FALSE	FALSE	ebi-a-GCST006097	7	21467190	0.00277125	377234	0.46	Moderate to vigorous physical activity levels || id:ebi-a-GCST006097	Moderate to vigorous physical activity levels	Moderate to vigorous physical activity levels || ||	TRUE	igd	4.49004e-09	0.00356	21467190	257841	7	ebi-a-GCST006572	Cognitive performance || id:ebi-a-GCST006572	TRUE	reported	igd	2	1	TRUE
87	rs3943667	T	C	T	C	-0.0185	0.00299128	0.7228	0.707158	FALSE	FALSE	FALSE	ebi-a-GCST006097	4	65831184	0.00242234	377234	0.22	Moderate to vigorous physical activity levels || id:ebi-a-GCST006097	Moderate to vigorous physical activity levels	Moderate to vigorous physical activity levels || ||	TRUE	igd	3.56e-09	0.00313	65831184	257841	4	ebi-a-GCST006572	Cognitive performance || id:ebi-a-GCST006572	TRUE	reported	igd	2	1	TRUE
88	rs4342312	A	C	A	C	-0.01793	0.00210802	0.3741	0.37932	FALSE	FALSE	FALSE	ebi-a-GCST006097	5	92477890	0.00227361	377234	0.35	Moderate to vigorous physical activity levels || id:ebi-a-GCST006097	Moderate to vigorous physical activity levels	Moderate to vigorous physical activity levels || ||	TRUE	igd	1.05e-09	0.00294	92477890	257841	5	ebi-a-GCST006572	Cognitive performance || id:ebi-a-GCST006572	TRUE	reported	igd	2	1	TRUE
89	rs4347883	C	T	C	T	0.01595	-0.00366044	0.4388	0.447753	FALSE	FALSE	FALSE	ebi-a-GCST006097	2	44185129	0.0022273	377234	0.1	Moderate to vigorous physical activity levels || id:ebi-a-GCST006097	Moderate to vigorous physical activity levels	Moderate to vigorous physical activity levels || ||	TRUE	igd	2.78997e-08	0.00287	44185129	257841	2	ebi-a-GCST006572	Cognitive performance || id:ebi-a-GCST006572	TRUE	reported	igd	2	1	TRUE
90	rs4463213	A	G	A	G	0.02183	-0.00134671	0.5408	0.554332	FALSE	FALSE	FALSE	ebi-a-GCST006097	5	139545748	0.00222051	377234	0.54	Moderate to vigorous physical activity levels || id:ebi-a-GCST006097	Moderate to vigorous physical activity levels	Moderate to vigorous physical activity levels || ||	TRUE	igd	2.55976e-14	0.00287	139545748	257841	5	ebi-a-GCST006572	Cognitive performance || id:ebi-a-GCST006572	TRUE	reported	igd	2	1	TRUE
91	rs4470366	A	T	A	T	0.01815	-0.00383441	0.5612	0.582461	FALSE	TRUE	TRUE	ebi-a-GCST006097	2	71534617	0.00223313	377234	0.0860003	Moderate to vigorous physical activity levels || id:ebi-a-GCST006097	Moderate to vigorous physical activity levels	Moderate to vigorous physical activity levels || ||	TRUE	igd	3.61002e-10	0.0029	71534617	257841	2	ebi-a-GCST006572	Cognitive performance || id:ebi-a-GCST006572	TRUE	reported	igd	2	1	FALSE
92	rs4744250	A	G	A	G	0.01834	0.000538677	0.352	0.344611	FALSE	FALSE	FALSE	ebi-a-GCST006097	9	96271752	0.00231959	377234	0.82	Moderate to vigorous physical activity levels || id:ebi-a-GCST006097	Moderate to vigorous physical activity levels	Moderate to vigorous physical activity levels || ||	TRUE	igd	9.34007e-10	0.003	96271752	257841	9	ebi-a-GCST006572	Cognitive performance || id:ebi-a-GCST006572	TRUE	reported	igd	2	1	TRUE
93	rs4937860	G	A	G	A	-0.02588	0.00214453	0.09354	0.107026	FALSE	FALSE	FALSE	ebi-a-GCST006097	11	133814713	0.00356277	377234	0.55	Moderate to vigorous physical activity levels || id:ebi-a-GCST006097	Moderate to vigorous physical activity levels	Moderate to vigorous physical activity levels || ||	TRUE	igd	2.39999e-08	0.00464	133814713	257841	11	ebi-a-GCST006572	Cognitive performance || id:ebi-a-GCST006572	TRUE	reported	igd	2	1	TRUE
94	rs4976976	A	G	A	G	0.01978	-0.00810938	0.3861	0.40023	FALSE	FALSE	FALSE	ebi-a-GCST006097	8	143311653	0.00225384	377234	0.00032	Moderate to vigorous physical activity levels || id:ebi-a-GCST006097	Moderate to vigorous physical activity levels	Moderate to vigorous physical activity levels || ||	TRUE	igd	1.23994e-11	0.00292	143311653	257841	8	ebi-a-GCST006572	Cognitive performance || id:ebi-a-GCST006572	TRUE	reported	igd	2	1	TRUE
95	rs56135595	T	G	T	G	-0.02216	0.0106664	0.1412	0.149816	FALSE	FALSE	FALSE	ebi-a-GCST006097	6	51690108	0.00309508	377234	0.000569994	Moderate to vigorous physical activity levels || id:ebi-a-GCST006097	Moderate to vigorous physical activity levels	Moderate to vigorous physical activity levels || ||	TRUE	igd	2.97002e-08	0.004	51690108	257841	6	ebi-a-GCST006572	Cognitive performance || id:ebi-a-GCST006572	TRUE	reported	igd	2	1	TRUE
96	rs56290130	A	T	A	T	-0.01692	0.0091346	0.3231	0.328498	FALSE	TRUE	FALSE	ebi-a-GCST006097	12	93327911	0.00237148	377234	0.00012	Moderate to vigorous physical activity levels || id:ebi-a-GCST006097	Moderate to vigorous physical activity levels	Moderate to vigorous physical activity levels || ||	TRUE	igd	2.59e-08	0.00304	93327911	257841	12	ebi-a-GCST006572	Cognitive performance || id:ebi-a-GCST006572	TRUE	reported	igd	2	1	TRUE
97	rs5751191	C	T	C	T	-0.02214	0.00575854	0.4779	0.50373	FALSE	FALSE	FALSE	ebi-a-GCST006097	22	42370991	0.00221661	377234	0.00940005	Moderate to vigorous physical activity levels || id:ebi-a-GCST006097	Moderate to vigorous physical activity levels	Moderate to vigorous physical activity levels || ||	TRUE	igd	8.931e-15	0.00286	42370991	257841	22	ebi-a-GCST006572	Cognitive performance || id:ebi-a-GCST006572	TRUE	reported	igd	2	1	TRUE
98	rs5757670	A	G	A	G	0.02009	0.000923902	0.6582	0.690867	FALSE	FALSE	FALSE	ebi-a-GCST006097	22	39829736	0.00239394	377234	0.7	Moderate to vigorous physical activity levels || id:ebi-a-GCST006097	Moderate to vigorous physical activity levels	Moderate to vigorous physical activity levels || ||	TRUE	igd	7.1499e-11	0.00308	39829736	257841	22	ebi-a-GCST006572	Cognitive performance || id:ebi-a-GCST006572	TRUE	reported	igd	2	1	TRUE
99	rs58489175	G	A	G	A	0.02121	-0.00371209	0.2823	0.283299	FALSE	FALSE	FALSE	ebi-a-GCST006097	7	127674026	0.002447	377234	0.13	Moderate to vigorous physical activity levels || id:ebi-a-GCST006097	Moderate to vigorous physical activity levels	Moderate to vigorous physical activity levels || ||	TRUE	igd	2.02023e-11	0.00316	127674026	257841	7	ebi-a-GCST006572	Cognitive performance || id:ebi-a-GCST006572	TRUE	reported	igd	2	1	TRUE
100	rs602512	A	G	A	G	0.01948	-0.00103359	0.3861	0.385686	FALSE	FALSE	FALSE	ebi-a-GCST006097	11	95561682	0.00226416	377234	0.649999	Moderate to vigorous physical activity levels || id:ebi-a-GCST006097	Moderate to vigorous physical activity levels	Moderate to vigorous physical activity levels || ||	TRUE	igd	2.92012e-11	0.00293	95561682	257841	11	ebi-a-GCST006572	Cognitive performance || id:ebi-a-GCST006572	TRUE	reported	igd	2	1	TRUE
101	rs61815057	A	G	A	G	0.01681	-0.00324636	0.3963	0.392129	FALSE	FALSE	FALSE	ebi-a-GCST006097	1	103673345	0.00225954	377234	0.15	Moderate to vigorous physical activity levels || id:ebi-a-GCST006097	Moderate to vigorous physical activity levels	Moderate to vigorous physical activity levels || ||	TRUE	igd	8.05991e-09	0.00292	103673345	257841	1	ebi-a-GCST006572	Cognitive performance || id:ebi-a-GCST006572	TRUE	reported	igd	2	1	TRUE
102	rs62047970	G	T	G	T	0.01879	-0.00334583	0.4218	0.437247	FALSE	FALSE	FALSE	ebi-a-GCST006097	16	70756181	0.00225264	377234	0.14	Moderate to vigorous physical activity levels || id:ebi-a-GCST006097	Moderate to vigorous physical activity levels	Moderate to vigorous physical activity levels || ||	TRUE	igd	9.8992e-11	0.00291	70756181	257841	16	ebi-a-GCST006572	Cognitive performance || id:ebi-a-GCST006572	TRUE	reported	igd	2	1	TRUE
103	rs62065449	C	T	C	T	-0.02626	0.00918879	0.2007	0.185278	FALSE	FALSE	FALSE	ebi-a-GCST006097	17	43569909	0.00283769	377234	0.0012	Moderate to vigorous physical activity levels || id:ebi-a-GCST006097	Moderate to vigorous physical activity levels	Moderate to vigorous physical activity levels || ||	TRUE	igd	1.07994e-12	0.00369	43569909	257841	17	ebi-a-GCST006572	Cognitive performance || id:ebi-a-GCST006572	TRUE	reported	igd	2	1	TRUE
104	rs620729	C	A	C	A	0.01912	-0.00299782	0.3146	0.324125	FALSE	FALSE	FALSE	ebi-a-GCST006097	6	11508671	0.0023589	377234	0.2	Moderate to vigorous physical activity levels || id:ebi-a-GCST006097	Moderate to vigorous physical activity levels	Moderate to vigorous physical activity levels || ||	TRUE	igd	3.05e-10	0.00304	11508671	257841	6	ebi-a-GCST006572	Cognitive performance || id:ebi-a-GCST006572	TRUE	reported	igd	2	1	TRUE
105	rs62169190	T	C	T	C	-0.02043	-0.00177569	0.1769	0.188446	FALSE	FALSE	FALSE	ebi-a-GCST006097	2	145078775	0.0028419	377234	0.53	Moderate to vigorous physical activity levels || id:ebi-a-GCST006097	Moderate to vigorous physical activity levels	Moderate to vigorous physical activity levels || ||	TRUE	igd	2.74e-08	0.00368	145078775	257841	2	ebi-a-GCST006572	Cognitive performance || id:ebi-a-GCST006572	TRUE	reported	igd	2	1	TRUE
106	rs6509441	A	T	A	T	0.01876	-0.00317106	0.2313	0.233475	FALSE	TRUE	FALSE	ebi-a-GCST006097	19	50138023	0.00262463	377234	0.23	Moderate to vigorous physical activity levels || id:ebi-a-GCST006097	Moderate to vigorous physical activity levels	Moderate to vigorous physical activity levels || ||	TRUE	igd	3.29997e-08	0.0034	50138023	257841	19	ebi-a-GCST006572	Cognitive performance || id:ebi-a-GCST006572	TRUE	reported	igd	2	1	TRUE
107	rs6535809	G	A	G	A	-0.01956	0.00936678	0.5	0.489296	FALSE	FALSE	FALSE	ebi-a-GCST006097	4	152592933	0.00220662	377234	2.19999e-05	Moderate to vigorous physical activity levels || id:ebi-a-GCST006097	Moderate to vigorous physical activity levels	Moderate to vigorous physical activity levels || ||	TRUE	igd	6.89922e-12	0.00285	152592933	257841	4	ebi-a-GCST006572	Cognitive performance || id:ebi-a-GCST006572	TRUE	reported	igd	2	1	TRUE
108	rs6550835	A	G	A	G	-0.02479	0.00128869	0.3027	0.32461	FALSE	FALSE	FALSE	ebi-a-GCST006097	3	24062661	0.00235112	377234	0.58	Moderate to vigorous physical activity levels || id:ebi-a-GCST006097	Moderate to vigorous physical activity levels	Moderate to vigorous physical activity levels || ||	TRUE	igd	3.88956e-16	0.00304	24062661	257841	3	ebi-a-GCST006572	Cognitive performance || id:ebi-a-GCST006572	TRUE	reported	igd	2	1	TRUE
109	rs6587843	T	C	T	C	0.01774	-0.00606478	0.4711	0.491568	FALSE	FALSE	FALSE	ebi-a-GCST006097	1	59540811	0.00220432	377234	0.00589997	Moderate to vigorous physical activity levels || id:ebi-a-GCST006097	Moderate to vigorous physical activity levels	Moderate to vigorous physical activity levels || ||	TRUE	igd	4.82003e-10	0.00285	59540811	257841	1	ebi-a-GCST006572	Cognitive performance || id:ebi-a-GCST006572	TRUE	reported	igd	2	1	TRUE
110	rs66752974	A	C	A	C	-0.02214	-0.00315528	0.1582	0.164663	FALSE	FALSE	FALSE	ebi-a-GCST006097	3	137057630	0.00297679	377234	0.29	Moderate to vigorous physical activity levels || id:ebi-a-GCST006097	Moderate to vigorous physical activity levels	Moderate to vigorous physical activity levels || ||	TRUE	igd	7.92009e-09	0.00384	137057630	257841	3	ebi-a-GCST006572	Cognitive performance || id:ebi-a-GCST006572	TRUE	reported	igd	2	1	TRUE
111	rs6708515	G	A	G	A	-0.01671	-0.00627231	0.6207	0.646231	FALSE	FALSE	FALSE	ebi-a-GCST006097	2	41606931	0.00230728	377234	0.00659994	Moderate to vigorous physical activity levels || id:ebi-a-GCST006097	Moderate to vigorous physical activity levels	Moderate to vigorous physical activity levels || ||	TRUE	igd	2.10999e-08	0.00298	41606931	257841	2	ebi-a-GCST006572	Cognitive performance || id:ebi-a-GCST006572	TRUE	reported	igd	2	1	TRUE
112	rs6718450	C	G	C	G	0.01698	0.00480627	0.4252	0.364502	FALSE	TRUE	TRUE	ebi-a-GCST006097	2	117697406	0.00228625	377234	0.0359998	Moderate to vigorous physical activity levels || id:ebi-a-GCST006097	Moderate to vigorous physical activity levels	Moderate to vigorous physical activity levels || ||	TRUE	igd	9.52994e-09	0.00296	117697406	257841	2	ebi-a-GCST006572	Cognitive performance || id:ebi-a-GCST006572	TRUE	reported	igd	2	1	FALSE
113	rs6798941	T	C	T	C	0.01794	-0.0022798	0.2857	0.296182	FALSE	FALSE	FALSE	ebi-a-GCST006097	3	52893465	0.00242392	377234	0.35	Moderate to vigorous physical activity levels || id:ebi-a-GCST006097	Moderate to vigorous physical activity levels	Moderate to vigorous physical activity levels || ||	TRUE	igd	9.52994e-09	0.00313	52893465	257841	3	ebi-a-GCST006572	Cognitive performance || id:ebi-a-GCST006572	TRUE	reported	igd	2	1	TRUE
114	rs6819372	G	A	G	A	0.01865	-0.00145687	0.5357	0.533832	FALSE	FALSE	FALSE	ebi-a-GCST006097	4	67970101	0.00221041	377234	0.51	Moderate to vigorous physical activity levels || id:ebi-a-GCST006097	Moderate to vigorous physical activity levels	Moderate to vigorous physical activity levels || ||	TRUE	igd	6.57052e-11	0.00286	67970101	257841	4	ebi-a-GCST006572	Cognitive performance || id:ebi-a-GCST006572	TRUE	reported	igd	2	1	TRUE
115	rs6860626	T	C	T	C	-0.02149	-0.00361676	0.1412	0.174459	FALSE	FALSE	FALSE	ebi-a-GCST006097	5	59636727	0.00290444	377234	0.21	Moderate to vigorous physical activity levels || id:ebi-a-GCST006097	Moderate to vigorous physical activity levels	Moderate to vigorous physical activity levels || ||	TRUE	igd	1.10999e-08	0.00376	59636727	257841	5	ebi-a-GCST006572	Cognitive performance || id:ebi-a-GCST006572	TRUE	reported	igd	2	1	TRUE
116	rs6903716	G	A	G	A	-0.01842	-0.00520148	0.2738	0.290585	FALSE	FALSE	FALSE	ebi-a-GCST006097	6	21956404	0.00242716	377234	0.032	Moderate to vigorous physical activity levels || id:ebi-a-GCST006097	Moderate to vigorous physical activity levels	Moderate to vigorous physical activity levels || ||	TRUE	igd	4.61998e-09	0.00314	21956404	257841	6	ebi-a-GCST006572	Cognitive performance || id:ebi-a-GCST006572	TRUE	reported	igd	2	1	TRUE
117	rs6952104	T	C	T	C	0.01864	-0.00415338	0.5221	0.507164	FALSE	FALSE	FALSE	ebi-a-GCST006097	7	24171927	0.00220319	377234	0.0589997	Moderate to vigorous physical activity levels || id:ebi-a-GCST006097	Moderate to vigorous physical activity levels	Moderate to vigorous physical activity levels || ||	TRUE	igd	6.31975e-11	0.00285	24171927	257841	7	ebi-a-GCST006572	Cognitive performance || id:ebi-a-GCST006572	TRUE	reported	igd	2	1	TRUE
118	rs6975134	C	T	C	T	0.02194	-0.0145465	0.4218	0.400082	FALSE	FALSE	FALSE	ebi-a-GCST006097	7	133531432	0.00225522	377234	1.09999e-10	Moderate to vigorous physical activity levels || id:ebi-a-GCST006097	Moderate to vigorous physical activity levels	Moderate to vigorous physical activity levels || ||	TRUE	igd	4.54988e-14	0.00291	133531432	257841	7	ebi-a-GCST006572	Cognitive performance || id:ebi-a-GCST006572	TRUE	reported	igd	2	1	TRUE
119	rs702222	T	C	T	C	-0.02002	0.00666817	0.3282	0.359486	FALSE	FALSE	FALSE	ebi-a-GCST006097	9	23805569	0.00230014	377234	0.00369999	Moderate to vigorous physical activity levels || id:ebi-a-GCST006097	Moderate to vigorous physical activity levels	Moderate to vigorous physical activity levels || ||	TRUE	igd	1.65997e-11	0.00297	23805569	257841	9	ebi-a-GCST006572	Cognitive performance || id:ebi-a-GCST006572	TRUE	reported	igd	2	1	TRUE
120	rs7044246	T	C	T	C	0.01748	-0.00414169	0.6956	0.7008	FALSE	FALSE	FALSE	ebi-a-GCST006097	9	134866271	0.00240625	377234	0.0850002	Moderate to vigorous physical activity levels || id:ebi-a-GCST006097	Moderate to vigorous physical activity levels	Moderate to vigorous physical activity levels || ||	TRUE	igd	1.96002e-08	0.00311	134866271	257841	9	ebi-a-GCST006572	Cognitive performance || id:ebi-a-GCST006572	TRUE	reported	igd	2	1	TRUE
121	rs7256776	A	G	A	G	-0.01864	0.00442804	0.2908	0.329492	FALSE	FALSE	FALSE	ebi-a-GCST006097	19	31952890	0.00234778	377234	0.0589997	Moderate to vigorous physical activity levels || id:ebi-a-GCST006097	Moderate to vigorous physical activity levels	Moderate to vigorous physical activity levels || ||	TRUE	igd	9.28004e-10	0.00304	31952890	257841	19	ebi-a-GCST006572	Cognitive performance || id:ebi-a-GCST006572	TRUE	reported	igd	2	1	TRUE
122	rs72739469	C	T	C	T	0.03577	-0.00689502	0.05442	0.055578	FALSE	FALSE	FALSE	ebi-a-GCST006097	15	65738080	0.00488486	377234	0.16	Moderate to vigorous physical activity levels || id:ebi-a-GCST006097	Moderate to vigorous physical activity levels	Moderate to vigorous physical activity levels || ||	TRUE	igd	7.51e-09	0.00619	65738080	257841	15	ebi-a-GCST006572	Cognitive performance || id:ebi-a-GCST006572	TRUE	reported	igd	2	1	TRUE
123	rs72821233	T	G	T	G	-0.0201	0.00305807	0.2721	0.266737	FALSE	FALSE	FALSE	ebi-a-GCST006097	10	93349867	0.0025034	377234	0.22	Moderate to vigorous physical activity levels || id:ebi-a-GCST006097	Moderate to vigorous physical activity levels	Moderate to vigorous physical activity levels || ||	TRUE	igd	4.88e-10	0.00323	93349867	257841	10	ebi-a-GCST006572	Cognitive performance || id:ebi-a-GCST006572	TRUE	reported	igd	2	1	TRUE
124	rs7312770	T	C	T	C	-0.016	0.00191321	0.5136	0.50016	FALSE	FALSE	FALSE	ebi-a-GCST006097	12	56467587	0.00221992	377234	0.39	Moderate to vigorous physical activity levels || id:ebi-a-GCST006097	Moderate to vigorous physical activity levels	Moderate to vigorous physical activity levels || ||	TRUE	igd	2.52e-08	0.00287	56467587	257841	12	ebi-a-GCST006572	Cognitive performance || id:ebi-a-GCST006572	TRUE	reported	igd	2	1	TRUE
125	rs73189617	G	C	G	C	0.01854	0.00210891	0.3299	0.296693	FALSE	TRUE	FALSE	ebi-a-GCST006097	3	184069126	0.00242347	377234	0.38	Moderate to vigorous physical activity levels || id:ebi-a-GCST006097	Moderate to vigorous physical activity levels	Moderate to vigorous physical activity levels || ||	TRUE	igd	3.86999e-09	0.00315	184069126	257841	3	ebi-a-GCST006572	Cognitive performance || id:ebi-a-GCST006572	TRUE	reported	igd	2	1	TRUE
126	rs73845427	A	G	A	G	-0.0466	0.0117137	0.02891	0.032469	FALSE	FALSE	FALSE	ebi-a-GCST006097	3	85327518	0.00621089	377234	0.0589997	Moderate to vigorous physical activity levels || id:ebi-a-GCST006097	Moderate to vigorous physical activity levels	Moderate to vigorous physical activity levels || ||	TRUE	igd	7.69006e-09	0.00807	85327518	257841	3	ebi-a-GCST006572	Cognitive performance || id:ebi-a-GCST006572	TRUE	reported	igd	2	1	TRUE
127	rs73989053	A	G	A	G	-0.02211	0.000648935	0.1616	0.170211	FALSE	FALSE	FALSE	ebi-a-GCST006097	2	213403091	0.00295925	377234	0.83	Moderate to vigorous physical activity levels || id:ebi-a-GCST006097	Moderate to vigorous physical activity levels	Moderate to vigorous physical activity levels || ||	TRUE	igd	6.31001e-09	0.00381	213403091	257841	2	ebi-a-GCST006572	Cognitive performance || id:ebi-a-GCST006572	TRUE	reported	igd	2	1	TRUE
128	rs74370218	T	C	T	C	-0.018	0.00415305	0.3827	0.373697	FALSE	FALSE	FALSE	ebi-a-GCST006097	17	57095212	0.00227903	377234	0.0680002	Moderate to vigorous physical activity levels || id:ebi-a-GCST006097	Moderate to vigorous physical activity levels	Moderate to vigorous physical activity levels || ||	TRUE	igd	9.81002e-10	0.00295	57095212	257841	17	ebi-a-GCST006572	Cognitive performance || id:ebi-a-GCST006572	TRUE	reported	igd	2	1	TRUE
129	rs7573001	C	G	C	G	-0.01647	0.000279084	0.415	0.381364	FALSE	TRUE	FALSE	ebi-a-GCST006097	2	198929896	0.00228035	377234	0.9	Moderate to vigorous physical activity levels || id:ebi-a-GCST006097	Moderate to vigorous physical activity levels	Moderate to vigorous physical activity levels || ||	TRUE	igd	2.35001e-08	0.00295	198929896	257841	2	ebi-a-GCST006572	Cognitive performance || id:ebi-a-GCST006572	TRUE	reported	igd	2	1	TRUE
130	rs7588384	C	G	C	G	-0.01891	0.00864297	0.3129	0.267224	FALSE	TRUE	FALSE	ebi-a-GCST006097	2	163976035	0.00249436	377234	0.000530005	Moderate to vigorous physical activity levels || id:ebi-a-GCST006097	Moderate to vigorous physical activity levels	Moderate to vigorous physical activity levels || ||	TRUE	igd	4.26e-09	0.00322	163976035	257841	2	ebi-a-GCST006572	Cognitive performance || id:ebi-a-GCST006572	TRUE	reported	igd	2	1	TRUE
131	rs75973558	G	A	G	A	-0.02463	0.00878647	0.119	0.129822	FALSE	FALSE	FALSE	ebi-a-GCST006097	5	26880925	0.00327783	377234	0.00729995	Moderate to vigorous physical activity levels || id:ebi-a-GCST006097	Moderate to vigorous physical activity levels	Moderate to vigorous physical activity levels || ||	TRUE	igd	7.38006e-09	0.00426	26880925	257841	5	ebi-a-GCST006572	Cognitive performance || id:ebi-a-GCST006572	TRUE	reported	igd	2	1	TRUE
132	rs7599860	A	C	A	C	0.01967	-0.00293739	0.2279	0.23898	FALSE	FALSE	FALSE	ebi-a-GCST006097	2	186243561	0.00275016	377234	0.29	Moderate to vigorous physical activity levels || id:ebi-a-GCST006097	Moderate to vigorous physical activity levels	Moderate to vigorous physical activity levels || ||	TRUE	igd	3.92004e-09	0.00334	186243561	257841	2	ebi-a-GCST006572	Cognitive performance || id:ebi-a-GCST006572	TRUE	reported	igd	2	1	TRUE
133	rs7626560	T	C	T	C	0.02393	-0.00429406	0.1361	0.159905	FALSE	FALSE	FALSE	ebi-a-GCST006097	3	12475088	0.00305057	377234	0.16	Moderate to vigorous physical activity levels || id:ebi-a-GCST006097	Moderate to vigorous physical activity levels	Moderate to vigorous physical activity levels || ||	TRUE	igd	7.34007e-10	0.00389	12475088	257841	3	ebi-a-GCST006572	Cognitive performance || id:ebi-a-GCST006572	TRUE	reported	igd	2	1	TRUE
134	rs77128898	T	C	T	C	-0.04626	0.00213629	0.02211	0.035151	FALSE	FALSE	FALSE	ebi-a-GCST006097	11	61313525	0.00611159	377234	0.73	Moderate to vigorous physical activity levels || id:ebi-a-GCST006097	Moderate to vigorous physical activity levels	Moderate to vigorous physical activity levels || ||	TRUE	igd	1.72001e-09	0.00768	61313525	257841	11	ebi-a-GCST006572	Cognitive performance || id:ebi-a-GCST006572	TRUE	reported	igd	2	1	TRUE
135	rs78358737	G	T	G	T	0.04248	-0.000375749	0.03401	0.044439	FALSE	FALSE	FALSE	ebi-a-GCST006097	2	118627164	0.00536912	377234	0.94	Moderate to vigorous physical activity levels || id:ebi-a-GCST006097	Moderate to vigorous physical activity levels	Moderate to vigorous physical activity levels || ||	TRUE	igd	6.18002e-10	0.00687	118627164	257841	2	ebi-a-GCST006572	Cognitive performance || id:ebi-a-GCST006572	TRUE	reported	igd	2	1	TRUE
136	rs78382112	A	G	A	G	0.03682	-0.00188273	0.05782	0.051713	FALSE	FALSE	FALSE	ebi-a-GCST006097	1	181535715	0.00502957	377234	0.709999	Moderate to vigorous physical activity levels || id:ebi-a-GCST006097	Moderate to vigorous physical activity levels	Moderate to vigorous physical activity levels || ||	TRUE	igd	8.54004e-09	0.00639	181535715	257841	1	ebi-a-GCST006572	Cognitive performance || id:ebi-a-GCST006572	TRUE	reported	igd	2	1	TRUE
137	rs7963801	C	T	C	T	-0.02296	0.00063432	0.5476	0.571083	FALSE	FALSE	FALSE	ebi-a-GCST006097	12	79685226	0.00224174	377234	0.780001	Moderate to vigorous physical activity levels || id:ebi-a-GCST006097	Moderate to vigorous physical activity levels	Moderate to vigorous physical activity levels || ||	TRUE	igd	3.46019e-15	0.00292	79685226	257841	12	ebi-a-GCST006572	Cognitive performance || id:ebi-a-GCST006572	TRUE	reported	igd	2	1	TRUE
138	rs80170948	G	T	G	T	-0.04589	0.000638897	0.05272	0.04261	FALSE	FALSE	FALSE	ebi-a-GCST006097	5	64020316	0.00570318	377234	0.91	Moderate to vigorous physical activity levels || id:ebi-a-GCST006097	Moderate to vigorous physical activity levels	Moderate to vigorous physical activity levels || ||	TRUE	igd	7.98914e-11	0.00706	64020316	257841	5	ebi-a-GCST006572	Cognitive performance || id:ebi-a-GCST006572	TRUE	reported	igd	2	1	TRUE
139	rs8054299	G	C	G	C	0.02556	-0.00553156	0.3316	0.315074	FALSE	TRUE	FALSE	ebi-a-GCST006097	16	53498655	0.00236935	377234	0.02	Moderate to vigorous physical activity levels || id:ebi-a-GCST006097	Moderate to vigorous physical activity levels	Moderate to vigorous physical activity levels || ||	TRUE	igd	7.21938e-17	0.00306	53498655	257841	16	ebi-a-GCST006572	Cognitive performance || id:ebi-a-GCST006572	TRUE	reported	igd	2	1	TRUE
140	rs8058881	G	C	G	C	0.01831	-0.00717227	0.25	0.254973	FALSE	TRUE	FALSE	ebi-a-GCST006097	16	76524013	0.00253205	377234	0.00460002	Moderate to vigorous physical activity levels || id:ebi-a-GCST006097	Moderate to vigorous physical activity levels	Moderate to vigorous physical activity levels || ||	TRUE	igd	4.14e-08	0.00334	76524013	257841	16	ebi-a-GCST006572	Cognitive performance || id:ebi-a-GCST006572	TRUE	reported	igd	2	1	TRUE
141	rs830383	G	A	G	A	-0.01952	0.00047075	0.631	0.627022	FALSE	FALSE	FALSE	ebi-a-GCST006097	5	165473194	0.00227882	377234	0.84	Moderate to vigorous physical activity levels || id:ebi-a-GCST006097	Moderate to vigorous physical activity levels	Moderate to vigorous physical activity levels || ||	TRUE	igd	3.72992e-11	0.00295	165473194	257841	5	ebi-a-GCST006572	Cognitive performance || id:ebi-a-GCST006572	TRUE	reported	igd	2	1	TRUE
142	rs875361	A	G	A	G	-0.01623	-0.00055791	0.449	0.455661	FALSE	FALSE	FALSE	ebi-a-GCST006097	1	37865954	0.00222394	377234	0.8	Moderate to vigorous physical activity levels || id:ebi-a-GCST006097	Moderate to vigorous physical activity levels	Moderate to vigorous physical activity levels || ||	TRUE	igd	1.5e-08	0.00287	37865954	257841	1	ebi-a-GCST006572	Cognitive performance || id:ebi-a-GCST006572	TRUE	reported	igd	2	1	TRUE
143	rs889169	A	G	A	G	0.01743	-0.00392508	0.5867	0.621926	FALSE	FALSE	FALSE	ebi-a-GCST006097	19	47548678	0.00227887	377234	0.0850002	Moderate to vigorous physical activity levels || id:ebi-a-GCST006097	Moderate to vigorous physical activity levels	Moderate to vigorous physical activity levels || ||	TRUE	igd	6.12999e-09	0.003	47548678	257841	19	ebi-a-GCST006572	Cognitive performance || id:ebi-a-GCST006572	TRUE	reported	igd	2	1	TRUE
144	rs9384679	T	C	T	C	-0.02822	0.0106624	0.4082	0.370268	FALSE	FALSE	FALSE	ebi-a-GCST006097	6	108864419	0.00227997	377234	2.90001e-06	Moderate to vigorous physical activity levels || id:ebi-a-GCST006097	Moderate to vigorous physical activity levels	Moderate to vigorous physical activity levels || ||	TRUE	igd	1.13999e-21	0.00295	108864419	257841	6	ebi-a-GCST006572	Cognitive performance || id:ebi-a-GCST006572	TRUE	reported	igd	2	1	TRUE
145	rs9436866	C	A	C	A	0.03309	0.000755569	0.09524	0.095239	FALSE	FALSE	FALSE	ebi-a-GCST006097	1	69427576	0.00375777	377234	0.84	Moderate to vigorous physical activity levels || id:ebi-a-GCST006097	Moderate to vigorous physical activity levels	Moderate to vigorous physical activity levels || ||	TRUE	igd	6.01035e-12	0.00481	69427576	257841	1	ebi-a-GCST006572	Cognitive performance || id:ebi-a-GCST006572	TRUE	reported	igd	2	1	TRUE
146	rs991871	A	T	A	T	0.0243	-0.0053069	0.7551	0.766821	FALSE	TRUE	FALSE	ebi-a-GCST006097	8	93164505	0.00261105	377234	0.0420001	Moderate to vigorous physical activity levels || id:ebi-a-GCST006097	Moderate to vigorous physical activity levels	Moderate to vigorous physical activity levels || ||	TRUE	igd	5.72005e-13	0.00337	93164505	257841	8	ebi-a-GCST006572	Cognitive performance || id:ebi-a-GCST006572	TRUE	reported	igd	2	1	TRUE
147	rs9930063	C	T	C	T	0.01633	-0.000323455	0.4592	0.440752	FALSE	FALSE	FALSE	ebi-a-GCST006097	16	62194176	0.00222502	377234	0.88	Moderate to vigorous physical activity levels || id:ebi-a-GCST006097	Moderate to vigorous physical activity levels	Moderate to vigorous physical activity levels || ||	TRUE	igd	1.43001e-08	0.00288	62194176	257841	16	ebi-a-GCST006572	Cognitive performance || id:ebi-a-GCST006572	TRUE	reported	igd	2	1	TRUE

## Sheet: Table S6
Table S6 The strength of Instrumental variables for cognitive performance (significant level of P < 5e-08)
Note: *EAF：effect allele frequency; SE: standard error; SNP, single nucleotide polymorphism;
	SNP	EAF	beta	SE	N	R2	F
1	rs1009950	0.4184	-0.01903	0.00293	257841	0.000163576	42.1831
2	rs10129426	0.5306	0.01926	0.00287	257841	0.000174631	45.0345
3	rs10189857	0.4184	-0.02289	0.00288	257841	0.000244934	63.1689
4	rs10191758	0.381	0.01965	0.00292	257841	0.000175603	45.2852
5	rs1035738	0.02721	0.05092	0.00769	257841	0.000170019	43.8451
6	rs10497818	0.4303	-0.01715	0.00288	257841	0.000137509	35.4601
7	rs1064608	0.3639	-0.01884	0.00299	257841	0.000153957	39.7023
8	rs10865397	0.5221	0.01675	0.00289	257841	0.000130264	33.5916
9	rs10874938	0.5068	-0.02364	0.00285	257841	0.00026677	68.8021
10	rs10875914	0.3554	0.02373	0.00291	257841	0.000257837	66.4976
11	rs10990610	0.165	0.02498	0.00385	257841	0.000163245	42.0979
12	rs11079849	0.3078	0.01996	0.00305	257841	0.000166072	42.827
13	rs11117646	0.1905	-0.02248	0.00359	257841	0.00015205	39.2103
14	rs11123820	0.4065	0.0243	0.00292	257841	0.000268521	69.2538
15	rs11138947	0.733	0.01737	0.00318	257841	0.000115703	29.8361
16	rs11210871	0.6701	0.01917	0.00312	257841	0.000146393	37.7513
17	rs11259916	0.733	0.01744	0.00316	257841	0.000118118	30.459
18	rs112780312	0.2534	-0.02121	0.00321	257841	0.000169296	43.6584
19	rs1144593	0.2993	0.02276	0.00309	257841	0.00021037	54.2531
20	rs11662271	0.5153	-0.0232	0.00285	257841	0.000256935	66.2648
21	rs11693702	0.449	-0.02045	0.00286	257841	0.000198251	51.1271
22	rs11720523	0.4456	0.01622	0.00288	257841	0.000123002	31.7186
23	rs11793831	0.4354	0.02693	0.0029	257841	0.000334333	86.233
24	rs12435486	0.2483	-0.01823	0.00331	257841	0.000117629	30.3329
25	rs12439619	0.3129	0.01994	0.00307	257841	0.000163588	42.1862
26	rs12441495	0.1361	-0.02575	0.00424	257841	0.000143024	36.8824
27	rs12448902	0.3197	-0.026	0.00292	257841	0.000307394	79.2826
28	rs12535854	0.6667	0.01783	0.00304	257841	0.000133397	34.3995
29	rs12536800	0.2806	0.01939	0.00321	257841	0.000141492	36.4873
30	rs12635303	0.2925	0.01849	0.00309	257841	0.00013885	35.8058
31	rs12773747	0.2262	0.0205	0.00332	257841	0.000147848	38.1266
32	rs13107325	0.09014	-0.05434	0.00542	257841	0.00038969	100.516
33	rs13120565	0.6429	0.01825	0.00294	257841	0.000149422	38.5325
34	rs13163336	0.1735	0.0317	0.00391	257841	0.00025486	65.7297
35	rs13253386	0.5051	0.01836	0.00285	257841	0.000160929	41.5004
36	rs136554	0.4592	0.01586	0.00288	257841	0.000117603	30.3262
37	rs1391438	0.6854	-0.01691	0.00306	257841	0.000118424	30.538
38	rs1408579	0.5	0.0168	0.00286	257841	0.000133806	34.5051
39	rs1415802	0.4031	0.01718	0.00293	257841	0.000133322	34.3801
40	rs1479073	0.6888	-0.01731	0.00308	257841	0.000122486	31.5856
41	rs148696809	0.08163	0.0406	0.00445	257841	0.00032273	83.2393
42	rs1507010	0.4949	0.01728	0.00286	257841	0.00014156	36.505
43	rs1523048	0.6003	-0.01776	0.00296	257841	0.000139601	35.9997
44	rs1567154	0.2653	-0.02045	0.00349	257841	0.000133145	34.3346
45	rs159428	0.5068	-0.01676	0.00289	257841	0.00013042	33.6317
46	rs17002025	0.1378	0.02886	0.00434	257841	0.000171469	44.2191
47	rs17049085	0.1105	-0.02602	0.0044	257841	0.000135612	34.9708
48	rs17106817	0.284	-0.01854	0.0032	257841	0.00013017	33.5673
49	rs17428810	0.2687	-0.01788	0.0031	257841	0.000129004	33.2666
50	rs1812587	0.4456	-0.01594	0.00287	257841	0.000119621	30.8468
51	rs1892419	0.233	-0.0276	0.00338	257841	0.000258536	66.6778
52	rs1906252	0.4966	0.03071	0.00285	257841	0.000450114	116.109
53	rs2005078	0.6667	-0.01924	0.00304	257841	0.000155326	40.0553
54	rs2143103	0.1446	0.02382	0.00415	257841	0.000127756	32.9446
55	rs2180111	0.7058	-0.01812	0.0032	257841	0.00012434	32.0637
56	rs2239647	0.5459	0.02093	0.00289	257841	0.000203377	52.4493
57	rs2295499	0.4439	-0.0191	0.00287	257841	0.000171742	44.2894
58	rs2352974	0.5	-0.0319	0.00285	257841	0.000485656	125.282
59	rs2426132	0.4728	0.027	0.00286	257841	0.000345536	89.1235
60	rs2439649	0.5391	0.01605	0.00286	257841	0.000122127	31.493
61	rs2478281	0.7534	-0.02273	0.00326	257841	0.000188508	48.6139
62	rs26046	0.3673	-0.02044	0.00292	257841	0.000190003	48.9996
63	rs2647995	0.2925	0.01861	0.00318	257841	0.000132809	34.248
64	rs2652454	0.5221	0.01587	0.00287	257841	0.000118573	30.5764
65	rs2721173	0.449	-0.01661	0.00286	257841	0.000130797	33.729
66	rs2737339	0.4099	0.01827	0.00292	257841	0.000151808	39.1479
67	rs276626	0.1616	-0.02075	0.0038	257841	0.000115629	29.8171
68	rs2799399	0.4167	-0.01572	0.00288	257841	0.000115536	29.7932
69	rs2806048	0.3571	0.01897	0.00295	257841	0.00016035	41.3511
70	rs2836921	0.3248	0.01632	0.00298	257841	0.000116307	29.9919
71	rs2852931	0.8486	0.02842	0.0044	257841	0.000161778	41.7195
72	rs287883	0.3112	0.01858	0.00314	257841	0.000135775	35.013
73	rs297589	0.6684	0.01715	0.00312	257841	0.00011717	30.2145
74	rs2977464	0.1684	0.02091	0.00365	257841	0.000127267	32.8185
75	rs3113262	0.4932	-0.01963	0.00286	257841	0.000182674	47.1091
76	rs3128341	0.8248	0.03343	0.00353	257841	0.000347713	89.685
77	rs335426	0.5	-0.01973	0.00288	257841	0.000181986	46.9317
78	rs34802460	0.2568	0.01917	0.00351	257841	0.000115672	29.8282
79	rs34811474	0.2296	0.02761	0.00346	257841	0.0002469	63.6762
80	rs35526560	0.5765	-0.01958	0.00285	257841	0.000183022	47.1989
81	rs35853157	0.3163	0.0172	0.00304	257841	0.000124138	32.0115
82	rs3735478	0.2857	0.02279	0.00315	257841	0.000202968	52.3437
83	rs3740422	0.3486	-0.02553	0.00299	257841	0.000282673	72.9048
84	rs3843954	0.25	-0.02084	0.00337	257841	0.000148293	38.2413
85	rs3860537	0.7585	-0.01861	0.00336	257841	0.000118963	30.6769
86	rs39302	0.8078	0.02088	0.00356	257841	0.000133399	34.3999
87	rs3943667	0.7228	-0.0185	0.00313	257841	0.00013547	34.9342
88	rs4342312	0.3741	-0.01793	0.00294	257841	0.000144229	37.1931
89	rs4347883	0.4388	0.01595	0.00287	257841	0.000119772	30.8855
90	rs4463213	0.5408	0.02183	0.00287	257841	0.000224334	57.8549
91	rs4470366	0.5612	0.01815	0.0029	257841	0.000151894	39.17
92	rs4744250	0.352	0.01834	0.003	257841	0.000144924	37.3726
93	rs4937860	0.09354	-0.02588	0.00464	257841	0.000120639	31.1092
94	rs4976976	0.3861	0.01978	0.00292	257841	0.000177933	45.8863
95	rs56135595	0.1412	-0.02216	0.004	257841	0.000119019	30.6914
96	rs56290130	0.3231	-0.01692	0.00304	257841	0.000120129	30.9778
97	rs5751191	0.4779	-0.02214	0.00286	257841	0.000232365	59.9266
98	rs5757670	0.6582	0.02009	0.00308	257841	0.000164981	42.5456
99	rs58489175	0.2823	0.02121	0.00316	257841	0.000174695	45.0509
100	rs602512	0.3861	0.01948	0.00293	257841	0.000171402	44.2017
101	rs61815057	0.3963	0.01681	0.00292	257841	0.000128517	33.1411
102	rs62047970	0.4218	0.01879	0.00291	257841	0.000161676	41.6931
103	rs62065449	0.2007	-0.02626	0.00369	257841	0.000196381	50.6446
104	rs620729	0.3146	0.01912	0.00304	257841	0.000153395	39.5572
105	rs62169190	0.1769	-0.02043	0.00368	257841	0.000119519	30.8204
106	rs6509441	0.2313	0.01876	0.0034	257841	0.00011806	30.4442
107	rs6535809	0.5	-0.01956	0.00285	257841	0.000182649	47.1026
108	rs6550835	0.3027	-0.02479	0.00304	257841	0.000257835	66.4971
109	rs6587843	0.4711	0.01774	0.00285	257841	0.000150245	38.7449
110	rs66752974	0.1582	-0.02214	0.00384	257841	0.000128909	33.2422
111	rs6708515	0.6207	-0.01671	0.00298	257841	0.000121931	31.4425
112	rs6718450	0.4252	0.01698	0.00296	257841	0.00012761	32.907
113	rs6798941	0.2857	0.01794	0.00313	257841	0.000127394	32.8513
114	rs6819372	0.5357	0.01865	0.00286	257841	0.000164893	42.5228
115	rs6860626	0.1412	-0.02149	0.00376	257841	0.000126675	32.6658
116	rs6903716	0.2738	-0.01842	0.00314	257841	0.000133447	34.4125
117	rs6952104	0.5221	0.01864	0.00285	257841	0.000165874	42.7759
118	rs6975134	0.4218	0.02194	0.00291	257841	0.000220414	56.8439
119	rs702222	0.3282	-0.02002	0.00297	257841	0.000176192	45.4372
120	rs7044246	0.6956	0.01748	0.00311	257841	0.000122506	31.5907
121	rs7256776	0.2908	-0.01864	0.00304	257841	0.000145791	37.596
122	rs72739469	0.05442	0.03577	0.00619	257841	0.000129494	33.3928
123	rs72821233	0.2721	-0.0201	0.00323	257841	0.000150165	38.7243
124	rs7312770	0.5136	-0.016	0.00287	257841	0.000120524	31.0794
125	rs73189617	0.3299	0.01854	0.00315	257841	0.000134335	34.6414
126	rs73845427	0.02891	-0.0466	0.00807	257841	0.000129305	33.3443
127	rs73989053	0.1616	-0.02211	0.00381	257841	0.000130593	33.6763
128	rs74370218	0.3827	-0.018	0.00295	257841	0.000144373	37.2304
129	rs7573001	0.415	-0.01647	0.00295	257841	0.000120876	31.1702
130	rs7588384	0.3129	-0.01891	0.00322	257841	0.00013374	34.488
131	rs75973558	0.119	-0.02463	0.00426	257841	0.000129629	33.4277
132	rs7599860	0.2279	0.01967	0.00334	257841	0.000134495	34.6827
133	rs7626560	0.1361	0.02393	0.00389	257841	0.000146747	37.8428
134	rs77128898	0.02211	-0.04626	0.00768	257841	0.000140694	36.2815
135	rs78358737	0.03401	0.04248	0.00687	257841	0.000148265	38.2342
136	rs78382112	0.05782	0.03682	0.00639	257841	0.000128753	33.2019
137	rs7963801	0.5476	-0.02296	0.00292	257841	0.00023973	61.8265
138	rs80170948	0.05272	-0.04589	0.00706	257841	0.000163834	42.2497
139	rs8054299	0.3316	0.02556	0.00306	257841	0.000270526	69.7711
140	rs8058881	0.25	0.01831	0.00334	257841	0.000116542	30.0525
141	rs830383	0.631	-0.01952	0.00295	257841	0.000169781	43.7837
142	rs875361	0.449	-0.01623	0.00287	257841	0.000124013	31.9794
143	rs889169	0.5867	0.01743	0.003	257841	0.000130901	33.7558
144	rs9384679	0.4082	-0.02822	0.00295	257841	0.000354784	91.5096
145	rs9436866	0.09524	0.03309	0.00481	257841	0.000183515	47.326
146	rs991871	0.7551	0.0243	0.00337	257841	0.000201611	51.9935
147	rs9930063	0.4592	0.01633	0.00288	257841	0.000124676	32.1502

## Sheet: Table S7
Table S7 Mendelian Randomization Results of educational attainment on MVPA
Note: * When Cochran’s Q statistics P ≤ 0.05, random-effect modal IVW MR analysis was used. b, beta; CI, confidence interval; IVW, inverse variance weighted method; SNP, single nucleotide polymorphism.
METHOD	SNPs	b	lo_ci	up_ci	P	Q statistic P-value**	MR-Egger pleiotropy test P-value
MR Egger	205	0.00489353	-0.304908	0.314696	0.975332
Weighted median	205	-0.279323	-0.359347	-0.1993	7.84281e-12
Inverse variance weighted	205	-0.276152	-0.35365	-0.198654	2.86559e-12	5.79892e-31	0.0678573
Simple mode	205	-0.268753	-0.517258	-0.0202479	0.0352403
Weighted mode	205	-0.32785	-0.564186	-0.0915128	0.0071134

## Sheet: Table S8
Table S8 Mendelian Randomization Results of MVPA on educational attainment
Note: * When Cochran’s Q statistics P ≤ 0.05, random-effect modal IVW MR analysis was used. b, beta; CI, confidence interval; IVW, inverse variance weighted method; SNP, single nucleotide polymorphism.
METHOD	SNPs	b	lo_ci	up_ci	P	Q statistic P-value**	MR-Egger pleiotropy test P-value
MR Egger	19	0.311797	-0.172143	0.795736	0.223707
Weighted median	19	-0.00485441	-0.0688128	0.059104	0.881741
Inverse variance weighted	19	-0.0663536	-0.160056	0.0273492	0.165158	2.15041e-22	0.137453
Simple mode	19	0.0100436	-0.103717	0.123805	0.86455
Weighted mode	19	0.0310667	-0.0534709	0.115604	0.480603

## Sheet: Table S9
Table S9 Mendelian Randomization Results of educational attainment on cognitive performance
Note: * When Cochran’s Q statistics P ≤ 0.05, random-effect modal IVW MR analysis was used. b, beta; CI, confidence interval; IVW, inverse variance weighted method; SNP, single nucleotide polymorphism.
METHOD	SNPs	b	lo_ci	up_ci	P	Q statistic P-value**	MR-Egger pleiotropy test P-value
MR Egger	203	1.42633	0.940994	1.91166	3.11563e-08
Weighted median	203	1.43622	1.31543	1.557	3.84775e-120
Inverse variance weighted	203	1.6386	1.5172	1.76	3.19773e-154	4.55836e-67	0.376988
Simple mode	203	1.43047	0.921774	1.93916	1.07699e-07
Weighted mode	203	1.31688	0.719918	1.91383	2.40847e-05

[truncated: 1 more sheets: Table S10]
